# Supplementary material for: Climate effects on archaic human habitats and species successions
Source: Nature. 2022 Apr 13;604(7906):495–501. doi: 10.1038/s41586-022-04600-9 (PMC9021022; doi:10.1038/s41586-022-04600-9)
Supplement: Supplementary file 3 — SDM including raw data (tab 1, including references), data for the multiple date, tier 1 and 2 cases (tabs 2 and 3, respectively) and data for the single date, tier 1 and 2 cases (tabs 4 and 5, respectively). The file presents an extended version of ref. 21, focusing on the period from 2 Ma to 30 ka excluding Australia and the Americas. Fossils for H. floresiensis, H. naledi, H. longi and Denisovans were excluded owing to the limited spatiotemporal coverage. [file 41586_2022_4600_MOESM3_ESM.xlsx]

## Sheet: raw data
reference	species	long	lat	site	level	max.age	mean.age	min.age	CULTURAL.ATTRIBUTION
Le Tensorer, J. M., Le Tensorer, H., Martini, P., von Falkenstein, V., Schmid, P., & Villalain, J. J. (2015). The oldowan site aïn al fil (El kowm, Syria) and the first humans of the syrian desert. L'anthropologie, 119(5), 581-594.	Homo erectus	38.804	35.1906	Aïn al Fil	level L2	1900000	1800000	1700000	Oldowan
Pappu, S., Gunnell, Y., Akhilesh, K., Braucher, R., Taieb, M., Demory, F., & Thouveny, N. (2011). Early Pleistocene presence of Acheulian hominins in south India. science, 331(6024), 1596-1599.	Homo erectus	79.88	13.23	Attirampakkam	T8 layers 6-8	1580000	1510000	1440000	Acheulean
Yang, S. X., Yue, J. P., Zhou, X., Storozum, M., Huan, F. X., Deng, C. L., & Petraglia, M. D. (2020). Hominin site distributions and behaviours across the Mid-Pleistocene climate transition in China. Quaternary Science Reviews, 248, 106614.	Homo erectus	106.634	23.82	Baigu (Bose basin)	layer 9	806000	803000	800000	Acheulean
Han, F., Shao, Q., Bahain, J. J., Sun, X., & Yin, G. (2019). Coupled ESR and U-series dating of Middle Pleistocene hominin site Bailongdong cave, China. Quaternary Geochronology, 49, 291-296.	Homo erectus	110.526	32.994	Bailongdong cave	layer 2	525000	509000	493000	human teeth and East-Asia Oldowan-like (small tool industry)
Vallverdú, J., Saladié, P., Rosas, A., Huguet, R., Cáceres, I., Mosquera, M., ... & Carrancho, Á. (2014). Age and date for early arrival of the Acheulian in Europe (Barranc de la Boella, la Canonja, Spain). PLoS One, 9(7), e103634.	Homo erectus	1.16	41.13	Barranc de la Boella (La Mina, El Forn)	unit II	1068000	1000000	932000	Oldowan
Duval, M., Falguères, C., Bahain, J. J., Grün, R., Shao, Q., Aubert, M., ... & Toro-Moyano, I. (2012). On the limits of using combined U-series/ESR method to date fossil teeth from two Early Pleistocene archaeological sites of the Orce area (Guadix-Baza basin, Spain). Quaternary Research, 77(3), 482-491.	Homo erectus	-2.25	37.45	Barranco León	layer D1	1630000	1460000	1290000	Oldowan and human remains
Faershtein, G., Porat, N., & Matmon, A. (2019). Natural saturation of OSL and TT-OSL signals of quartz grains from Nilotic origin. Quaternary Geochronology, 49, 146-152.	Homo erectus	34.7056	31.4967	Bizat Ruhama		990000	920000	850000	Oldowan
Bourguignon, L., Crochet, J. Y., Capdevila, R., Ivorra, J., Antoine, P. O., Agustí, J., ... & Claude, J. (2016). Bois-de-Riquet (Lézignan-la-Cèbe, Hérault): a late Early Pleistocene archeological occurrence in southern France. Quaternary International, 393, 24-40.	Homo erectus	3.42	43.49	Bois de Riquet	US3	1300000	1200000	1100000	Oldowan
Crochet, J. Y., Welcomme, J. L., Ivorra, J., Ruffet, G., Boulbes, N., Capdevila, R., ... & Pickford, M. (2009). Une nouvelle faune de vertébrés continentaux, associée à des artefacts dans le Pléistocène inférieur de l’Hérault (Sud de la France), vers 1, 57 Ma. Comptes Rendus Palevol, 8(8), 725-736.	Homo erectus	3.42	43.49	Bois de Riquet	US2	1580000	1570000	1560000	Oldowan
Westaway, R., Mishra, S., Deo, S., & Bridgland, D. R. (2011). Methods for determination of the age of Pleistocene tephra, derived from eruption of Toba, in central India. Journal of earth system science, 120(3), 503.	Homo erectus	74.47	15.38	Bori		776000	714000	652000	Acheulean
Dong, W. (2016). Biochronological framework of Homo erectus horizons in China. Quaternary International, 400, 47-57.	Homo erectus	109.4	34.24	Chenjiawo (Lantian)	layer 5	715000	650000	585000	human remains
Ferring, R., Oms, O., Agustí, J., Berna, F., Nioradze, M., Shelia, T., ... & Lordkipanidze, D. (2011). Earliest human occupations at Dmanisi (Georgian Caucasus) dated to 1.85–1.78 Ma. Proceedings of the National Academy of Sciences, 108(26), 10432-10436.	Homo erectus	44.2037	41.3317	Dmanisi		1850000	1815000	1780000	human remains and Oldowan
Yang, S. X., Petraglia, M. D., Hou, Y. M., Yue, J. P., Deng, C. L., & Zhu, R. X. (2017). The lithic assemblages of Donggutuo, Nihewan basin: Knapping skills of Early Pleistocene hominins in North China. PloS one, 12(9), e0185101.	Homo erectus	114.4	40.22	Donggutuo		1059000	1053000	1047000	East-Asia Oldowan-like (small tool industry)
Yang, S. X., Petraglia, M. D., Hou, Y. M., Yue, J. P., Deng, C. L., & Zhu, R. X. (2017). The lithic assemblages of Donggutuo, Nihewan basin: Knapping skills of Early Pleistocene hominins in North China. PloS one, 12(9), e0185101.	Homo erectus	114.4	40.22	Donggutuo		1110000	1105000	1100000	East-Asia Oldowan-like (small tool industry)
Dinçer, B. (2016). The Lower Paleolithic in Turkey: Anatolia and hominin dispersals out of Africa. In Paleoanthropology of the Balkans and Anatolia (pp. 213-228). Springer, Dordrecht.	Homo erectus	32.39	37.97	Dursunlu	core 1	900000	875000	850000	Oldowan
Ronen, A. (2018). Quaternary sedimentology and prehistory on the Mediterranean coastal plain of Israel. Quaternary International, 464, 315-326.	Homo erectus	35.1005	32.9909	Evron-Quarry		1000000	890000	780000	Early Acheulean
Pei, S., Xie, F., Deng, C., Jia, Z., Wang, X., Guan, Y., ... & de la Torre, I. (2017). Early Pleistocene archaeological occurrences at the Feiliang site, and the archaeology of human origins in the Nihewan Basin, North China. PloS one, 12(11), e0187251.	Homo erectus	114.665	40.219	Feiliang site	lower unit	1300000	1250000	1200000	East-Asia Oldowan-like (small tool industry)
Yamei, H., Potts, R., Baoyin, Y., Zhengtang, G., Deino, A., Wei, W., ... & Weiwen, H. (2000). Mid-Pleistocene Acheulean-like stone technology of the Bose basin, South China. Science, 287(5458), 1622-1626.	Homo erectus	106.677	23.96	Fengshudao (Bose basin)	T4, level 3	806000	803000	800000	Acheulean
Álvarez, C., Parés, J. M., Granger, D., Duval, M., Sala, R., & Toro, I. (2015). New magnetostratigraphic and numerical age of the Fuente Nueva-3 site (Guadix-Baza basin, Spain). Quaternary International, 389, 224-234.	Homo erectus	-2.5	37.7	Fuente Nueva-3	FN-3	1810000	1500000	1190000	Oldowan
Yang, S. X., Yue, J. P., Zhou, X., Storozum, M., Huan, F. X., Deng, C. L., & Petraglia, M. D. (2020). Hominin site distributions and behaviours across the Mid-Pleistocene climate transition in China. Quaternary Science Reviews, 248, 106614.	Homo erectus	107.199	23.566	Gaolingpo		806000	803000	800000	Acheulean
Goren-Inbar, N., Alperson-Afil, N., Sharon, G., & Herzlinger, G. (2018). The Site of Gesher Benot Yaʻaqov. In The Acheulian Site of Gesher Benot Ya ‘aqov Volume IV (pp. 21-41). Springer, Cham.	Homo erectus	35.62	33.01	Gesher Benot Ya’aqov	section 5-02	673000	658000	643000	Acheulean
Goren-Inbar, N., Alperson-Afil, N., Sharon, G., & Herzlinger, G. (2018). The Site of Gesher Benot Yaʻaqov. In The Acheulian Site of Gesher Benot Ya ‘aqov Volume IV (pp. 21-41). Springer, Cham.	Homo erectus	35.62	33.01	Gesher Benot Ya’aqov	trench II (layer II14-II15 transition)	790000	745000	700000	Acheulean
Zhu, Z. Y., Dennell, R., Huang, W. W., Wu, Y., Rao, Z. G., Qiu, S. F., ... & Zhou, H. Y. (2015). New dating of the Homo erectus cranium from Lantian (Gongwangling), China. Journal of Human Evolution, 78, 144-157.	Homo erectus	109.48	34.18	Gongwangling (Lantian)	S22-S23	1650000	1630000	1610000	human remains and East-Asia Oldowan-like (small tool industry)
Tu, H., Shen, G., Granger, D., Yang, X., & Lai, Z. (2017). Isochron 26Al/10Be burial dating of the Lantian hominin site at Gongwangling in Northwestern China. Quaternary Geochronology, 41, 174-179.	Homo erectus	109.48	34.18	Gongwangling (Lantian)	S22-S23	1940000	1820000	1700000	human remains and East-Asia Oldowan-like (small tool industry)
Li, X., Ao, H., Dekkers, M. J., Roberts, A. P., Zhang, P., Lin, S., ... & An, Z. (2017). Early Pleistocene occurrence of Acheulian technology in North China. Quaternary Science Reviews, 156, 12-22.	Homo erectus	111.216	34.783	Huixinggou		920000	905000	890000	Acheulean
Bae, C. J., Li, F., Cheng, L., Wang, W., & Hong, H. (2018). Hominin distribution and density patterns in Pleistocene China: Climatic influences. Palaeogeography, Palaeoclimatology, Palaeoecology, 512, 118-131.	Homo erectus	119.03	32.06	Hulu Cave, Tangshan (Nanjing)		621000	577000	533000	human remains (Nanjing 1)
Liu, P., Deng, C., Li, S., & Zhu, R. (2010). Magnetostratigraphic dating of the Huojiadi Paleolithic site in the Nihewan Basin, North China. Palaeogeography, Palaeoclimatology, Palaeoecology, 298(3-4), 399-408.	Homo erectus	114.671	40.221	Huojiadi Paleolithic site	stone artifact layer	1100000	1000000	900000	East-Asia Oldowan-like (small tool industry)
Paddayya, K., Blackwell, B. A., Jhaldiyal, R., Petraglia, M. D., Fevrier, S., Chaderton, D. A., ... & Skinner, A. R. (2002). Recent findings on the Acheulian of the Hunsgi and Baichbal valleys, Karnataka, with special reference to the Isampur excavation and its dating. Current Science, 641-647.	Homo erectus	76.49	16.48	Isampur		1440000	1270000	1100000	Acheulian
Lebatard, A. E., Alçiçek, M. C., Rochette, P., Khatib, S., Vialet, A., Boulbes, N., ... & Titov, V. V. (2014). Dating the Homo erectus bearing travertine from Kocabaş (Denizli, Turkey) at at least 1.1 Ma. Earth and Planetary Science Letters, 390, 8-18.	Homo erectus	29.33	37.86	Kocabas	upper travertine	1300000	1200000	1100000	human remains
Nawrocki, J., Łanczont, M., Rosowiecka, O., & Bogucki, A. B. (2016). Magnetostratigraphy of the loess-palaeosol key Palaeolithic section at Korolevo (Transcarpathia, W Ukraine). Quaternary International, 399, 72-85.	Homo erectus	23.133	48.15	Korolevo	assemblage VIII	986000	883000	780000	Oldowan
Sirakov, N., Guadelli, J. L., Ivanova, S., Sirakova, S., Boudadi-Maligne, M., Dimitrova, I., ... & Iordanova, N. (2010). An ancient continuous human presence in the Balkans and the beginnings of human settlement in western Eurasia: A Lower Pleistocene example of the Lower Palaeolithic levels in Kozarnika cave (North-western Bulgaria). Quaternary International, 223, 94-106.	Homo erectus	22.7	43.65	Kozarnika cave	layer 13-11b	1600000	1500000	1400000	Oldowan
Presnyakov, S. L., Belyaeva, E. V., Lyubin, V. P., Rodionov, N. V., Antonov, A. V., Saltykova, A. K., ... & Sergeev, S. A. (2012). Age of the earliest Paleolithic sites in the northern part of the Armenian Highland by SHRIMP-II U–Pb geochronology of zircons from volcanic ashes. Gondwana Research, 21(4), 928-938.	Homo erectus	44.52	40.96	Kurtan	layer 2-3	1460000	1432000	1404000	Acheulean
Despriee, J., Courcimault, G., Voinchet, P., Jouanneau, J. C., Puaud, S., Abdessadok, S., ... & Moncel, M. H. (2017). Le site du pléistocène inférieur de Lunery-Rosières, la Terre-des-Sablons (France, région Centre, Cher): unités sédimentaires, datations ESR, études géoarchéologiques, préhistoire. Quaternaire. Revue de l'Association française pour l'étude du Quaternaire, 28(1), 5-30.	Homo erectus	4.77	45.31	La Terre des Sablons (Lunery-Rosières)	unit a, ensamble 2	1024000	939000	854000	Oldowan
Despriee, J., Courcimault, G., Voinchet, P., Jouanneau, J. C., Puaud, S., Abdessadok, S., ... & Moncel, M. H. (2017). Le site du pléistocène inférieur de Lunery-Rosières, la Terre-des-Sablons (France, région Centre, Cher): unités sédimentaires, datations ESR, études géoarchéologiques, préhistoire. Quaternaire. Revue de l'Association française pour l'étude du Quaternaire, 28(1), 5-30.	Homo erectus	4.77	45.31	La Terre des Sablons (Lunery-Rosières)	unit a, ensamble 3	1256000	1116000	976000	Oldowan
Deo, S. G., Joglekar, J. J., & Rajaguru, S. N. (2018). Geomorphic context of two acheulian sites in semi-arid peninsular India: Inferring palaeoenvironment and chronology. Quaternary International, 480, 166-177.	Homo erectus	74.94	19.56	Laxmi Nala		880000	800000	720000	Acheulean
Wang, K., Xu, X., Sun, X., Tu, H., Zeng, Q., Lu, Y., ... & Wang, S. (2019). Cosmogenic nuclide burial dating of Liuwan Paleolithic site in the Luonan Basin, Central China. Journal of Geographical Sciences, 29(3), 406-416.	Homo erectus	102.55	36.44	Liuwan locality 3	layer 1	720000	600000	480000	East-Asia Oldowan-like (small tool industry)
Sun, X., Lu, H., Wang, S., Yi, L., Li, Y., Bahain, J. J., ... & Zhuo, H. (2017). Early human settlements in the southern Qinling Mountains, central China. Quaternary Science Reviews, 164, 168-186.	Homo erectus	106.961	33.069	Longgangsi 3	layer 2	900000	850000	800000	East-Asia Oldowan-like (small tool industry)
Sun, X., Lu, H., Wang, S., Yi, L., Li, Y., Bahain, J. J., ... & Zhuo, H. (2017). Early human settlements in the southern Qinling Mountains, central China. Quaternary Science Reviews, 164, 168-186.	Homo erectus	106.961	33.069	Longgangsi 3	layer 1	1220000	1205000	1190000	East-Asia Oldowan-like (small tool industry)
Bae, C. J., Li, F., Cheng, L., Wang, W., & Hong, H. (2018). Hominin distribution and density patterns in Pleistocene China: Climatic influences. Palaeogeography, Palaeoclimatology, Palaeoecology, 512, 118-131.	Homo erectus	118.33	31.75	Longtan Cave (Hexian)		437000	412000	387000	East-Asia Oldowan-like (small tool industry)
Pei, S., Deng, C., de la Torre, I., Jia, Z., Ma, D., Li, X., & Wang, X. (2019). Magnetostratigraphic and archaeological records at the Early Pleistocene site complex of Madigou (Nihewan Basin): Implications for human adaptations in North China. Palaeogeography, Palaeoclimatology, Palaeoecology, 530, 176-189.	Homo erectus	114.668	40.215	Madigou	lower unit	1320000	1200000	1080000	East-Asia Oldowan-like (small tool industry)
Zhu, R. X., Potts, R., Xie, F., Hoffman, K. A., Deng, C. L., Shi, C. D., ... & Shi, G. H. (2004). New evidence on the earliest human presence at high northern latitudes in northeast Asia. nature, 431(7008), 559.	Homo erectus	114.66	40.22	Majuangou	Banshan	1452000	1320000	1188000	East-Asia Oldowan-like (small tool industry)
Zhu, R. X., Potts, R., Xie, F., Hoffman, K. A., Deng, C. L., Shi, C. D., ... & Shi, G. H. (2004). New evidence on the earliest human presence at high northern latitudes in northeast Asia. nature, 431(7008), 559.	Homo erectus	114.66	40.22	Majuangou	MJG-I	1705000	1550000	1395000	East-Asia Oldowan-like (small tool industry)
Zhu, R. X., Potts, R., Xie, F., Hoffman, K. A., Deng, C. L., Shi, C. D., ... & Shi, G. H. (2004). New evidence on the earliest human presence at high northern latitudes in northeast Asia. nature, 431(7008), 559.	Homo erectus	114.66	40.22	Majuangou	MJG-II	1804000	1640000	1476000	East-Asia Oldowan-like (small tool industry)
Zhu, R. X., Potts, R., Xie, F., Hoffman, K. A., Deng, C. L., Shi, C. D., ... & Shi, G. H. (2004). New evidence on the earliest human presence at high northern latitudes in northeast Asia. nature, 431(7008), 559.	Homo erectus	114.66	40.22	Majuangou	MJG-III	1826000	1660000	1494000	East-Asia Oldowan-like (small tool industry)
Muttoni, G., Scardia, G., Kent, D. V., Morsiani, E., Tremolada, F., Cremaschi, M., & Peretto, C. (2011). First dated human occupation of Italy at~ 0.85 Ma during the late Early Pleistocene climate transition. Earth and Planetary Science Letters, 307(3-4), 241-252.	Homo erectus	11.95	44.2	Monte Poggiolo	IMO1	935000	850000	765000	Oldowan
Deo, S. G., Joglekar, J. J., & Rajaguru, S. N. (2018). Geomorphic context of two acheulian sites in semi-arid peninsular India: Inferring palaeoenvironment and chronology. Quaternary International, 480, 166-177.	Homo erectus	74.19	18.17	Morgaon (Maharashtra)		860300	809300	758300	Acheulean
Yang, S. X., Yue, J. P., Zhou, X., Storozum, M., Huan, F. X., Deng, C. L., & Petraglia, M. D. (2020). Hominin site distributions and behaviours across the Mid-Pleistocene climate transition in China. Quaternary Science Reviews, 248, 106614.	Homo erectus	114.665	40.222	Nanshanbian		1430000	1300000	1170000	East-Asia Oldowan-like (small tool industry)
Rizal, Y., Westaway, K. E., Zaim, Y., van den Bergh, G. D., Bettis, E. A., Morwood, M. J., ... & Westaway, M. C. (2020). Last appearance of Homo erectus at Ngandong, Java, 117,000–108,000 years ago. Nature, 577(7790), 381-385.	Homo erectus	111.067	-7.05	Ngandong	facies C	112000	108000	104000	human remains and East-Asia Oldowan-like (small tool industry)
Rizal, Y., Westaway, K. E., Zaim, Y., van den Bergh, G. D., Bettis, E. A., Morwood, M. J., ... & Westaway, M. C. (2020). Last appearance of Homo erectus at Ngandong, Java, 117,000–108,000 years ago. Nature, 577(7790), 381-385.	Homo erectus	111.067	-7.05	Ngandong	facies C	120000	117000	114000	human remains and East-Asia Oldowan-like (small tool industry)
Luo, L., Granger, D. E., Tu, H., Lai, Z., Shen, G., Bae, C. J., ... & Liu, J. (2020). The first radiometric age by isochron 26Al/10Be burial dating for the Early Pleistocene Yuanmou hominin site, southern China. Quaternary Geochronology, 55, 101022.	Homo erectus	101.92	25.67	Niujianbao (Yuanmou basin)	member 4, bed 25	1750000	1720000	1690000	human remains (V1519) and East-Asia Oldowan-like (small tool industry)
Morwood, M. J., O’Sullivan, P., Susanto, E. E., & Aziz, F. (2003). Revised age for Mojokerto 1, an early Homo erectus cranium from East Java, Indonesia. Australian Archaeology, 57(1), 1-4.	Homo erectus	112.1	-7.5	Perning (Mojokerto)	Pumice Horizon 6	1580000	1430000	1280000	Homo remains (Perning 1, Mojokerto)
Morwood, M. J., O’Sullivan, P., Susanto, E. E., & Aziz, F. (2003). Revised age for Mojokerto 1, an early Homo erectus cranium from East Java, Indonesia. Australian Archaeology, 57(1), 1-4.	Homo erectus	112.1	-7.5	Perning (Mojokerto)	Pumice Horizon 5	1620000	1490000	1360000	Homo remains (Perning 1, Mojokerto)
López-García, J. M., Luzi, E., Berto, C., Peretto, C., & Arzarello, M. (2015). Chronological context of the first hominin occurrence in southern Europe: the Allophaiomys ruffoi (Arvicolinae, Rodentia, Mammalia) from Pirro 13 (Pirro Nord, Apulia, southwestern Italy). Quaternary Science Reviews, 107, 260-266.	Homo erectus	15.23	41.48	Pirro Nord	level 10,13	1600000	1450000	1300000	Oldowan
Despriée, J., Moncel, M. H., Arzarello, M., Courcimault, G., Voinchet, P., Bahain, J. J., & Falguères, C. (2018). The 1‐million‐year‐old quartz assemblage from Pont‐de‐Lavaud (Centre, France) in the European context. Journal of Quaternary Science, 33(6), 639-661.	Homo erectus	0.82	45.52	Pont de Lavaud	sandy fluial	1110000	1055000	1000000	Oldowan
Yang, S. X., Yue, J. P., Zhou, X., Storozum, M., Huan, F. X., Deng, C. L., & Petraglia, M. D. (2020). Hominin site distributions and behaviours across the Mid-Pleistocene climate transition in China. Quaternary Science Reviews, 248, 106614.	Homo erectus	114.664	40.221	Putaoyuan		1600000	1550000	1500000	East-Asia Oldowan-like (small tool industry)
Lu, H., Sun, X., Wang, S., Cosgrove, R., Zhang, H., Yi, S., ... & Yang, Z. (2011). Ages for hominin occupation in Lushi Basin, middle of South Luo River, central China. Journal of Human Evolution, 60(5), 612-617.	Homo erectus	106.946	33.087	Qiaojiayao	S5 soil unit	664100	622300	580500	East-Asia Oldowan-like (small tool industry)
Lu, H., Sun, X., Wang, S., Cosgrove, R., Zhang, H., Yi, S., ... & Yang, Z. (2011). Ages for hominin occupation in Lushi Basin, middle of South Luo River, central China. Journal of Human Evolution, 60(5), 612-617.	Homo erectus	106.946	33.087	Qiaojiayao	S5 soil unit	681200	639900	598600	East-Asia Oldowan-like (small tool industry)
Guan, Y., Xu, X., Kuman, K., Wu, H., Zhou, Z., & Gao, X. (2018). The absence of Acheulean: Qiliting Mode 1 site and the Mode 1 occupations in southeast China. Quaternary International, 480, 152-165.	Homo erectus	119.684	30.916	Qiliting	lower lithic layer	940000	913000	886000	East-Asia Oldowan-like (small tool industry)
Yokoyama, Y., Falguères, C., Sémah, F., Jacob, T., & Grün, R. (2008). Gamma-ray spectrometric dating of late Homo erectus skulls from Ngandong and Sambungmacan, Central Java, Indonesia. Journal of Human Evolution, 55(2), 274-277.	Homo erectus	111.101	-7.35873	Sanbungmacan		82000	60000	38000	human remains
Hyodo, M., Matsu'ura, S., Kamishima, Y., Kondo, M., Takeshita, Y., Kitaba, I., ... & Kumai, H. (2011). High-resolution record of the Matuyama–Brunhes transition constrains the age of Javanese Homo erectus in the Sangiran dome, Indonesia. Proceedings of the National Academy of Sciences, 108(49), 19563-19568.	Homo erectus	110.85	-7.45	Sangiran	Bapang umt transition	778000	776000	774000	human remains (Sangiran skulls) and Acheulean (Sangiran Flake Industry)
Matsu’ura, S., Kondo, M., Danhara, T., Sakata, S., Iwano, H., Hirata, T., ... & Aziz, F. (2020). Age control of the first appearance datum for Javanese Homo erectus in the Sangiran area. Science, 367(6474), 210-214.	Homo erectus	110.85	-7.45	Sangiran	tuff 8	1453000	1345000	1237000	human remains (Sangiran skulls)
Yang, S. X., Yue, J. P., Zhou, X., Storozum, M., Huan, F. X., Deng, C. L., & Petraglia, M. D. (2020). Hominin site distributions and behaviours across the Mid-Pleistocene climate transition in China. Quaternary Science Reviews, 248, 106614.	Homo erectus	110.051	34.067	Shangbaichun		792500	777500	762500	East-Asia Oldowan-like (small tool industry)
Li, H., Li, C. R., Kuman, K., Cheng, J., Yao, H. T., & Li, Z. (2014). The Middle Pleistocene handaxe site of Shuangshu in the Danjiangkou Reservoir Region, central China. Journal of Archaeological Science, 52, 391-409.	Homo erectus	111.121	32.673	Shuangshu	area A, layer 3	570000	518000	466000	Acheulean
Li, H., Li, C. R., Kuman, K., Cheng, J., Yao, H. T., & Li, Z. (2014). The Middle Pleistocene handaxe site of Shuangshu in the Danjiangkou Reservoir Region, central China. Journal of Archaeological Science, 52, 391-409.	Homo erectus	111.121	32.673	Shuangshu	area A, layer 5	716000	651000	586000	Acheulean
Gaillard, C., Mishra, S., Singh, M., Deo, S., & Abbas, R. (2010). Lower and early Middle Pleistocene Acheulian in the Indian sub-continent. Quaternary International, 223, 234-241.	Homo erectus	74.61	27.53	Singi Talav (Didwana)		876700	797000	717300	Acheulean
Joordens, J. C., d’Errico, F., Wesselingh, F. P., Munro, S., De Vos, J., Wallinga, J., ... & Mücher, H. J. (2015). Homo erectus at Trinil on Java used shells for tool production and engraving. Nature, 518(7538), 228.	Homo erectus	111.358	-7.3743	Trinil	Hauptknochenschicht	435000	430000	425000	geometric engraving on shell
Joordens, J. C., d’Errico, F., Wesselingh, F. P., Munro, S., De Vos, J., Wallinga, J., ... & Mücher, H. J. (2015). Homo erectus at Trinil on Java used shells for tool production and engraving. Nature, 518(7538), 228.	Homo erectus	111.358	-7.3743	Trinil	Hauptknochenschicht	550000	540000	530000	geometric engraving on shell
Sagi, A. (2005). Magnetostratigraphy of ‘Ubeidiya Formation, Northern Dead Sea Transform, Israel (Doctoral dissertation, M. Sc. Dissertation. The Hebrew University).	Homo erectus	35.56	32.68	Ubeidiya	layer I-26	1410000	1210000	1010000	Acheulean
Testing the reliability of ESR dating of optically exposed buried quartz sediments	Homo erectus	35.56	32.68	Ubeidiya	layer I-26	1530000	1300000	1070000	Acheulean
Testing the reliability of ESR dating of optically exposed buried quartz sediments	Homo erectus	35.56	32.68	Ubeidiya	layer I-26	1350000	1230000	1110000	Acheulean
Testing the reliability of ESR dating of optically exposed buried quartz sediments	Homo erectus	35.56	32.68	Ubeidiya	II33	1215000	1202500	1190000	Acheulean
Sagi, A. (2005). Magnetostratigraphy of ‘Ubeidiya Formation, Northern Dead Sea Transform, Israel (Doctoral dissertation, M. Sc. Dissertation. The Hebrew University).	Homo erectus	35.56	32.68	Ubeidiya	II23-II24	1575000	1571000	1567000	Acheulean
Michel, V., Shen, C. C., Woodhead, J., Hu, H. M., Wu, C. C., Moullé, P. É., ... & Chou, Y. M. (2017). New dating evidence of the early presence of hominins in Southern Europe. Scientific reports, 7(1), 10074.	Homo erectus	7.47	43.76	Vallonnet Cave	complex IV	1280000	1130000	980000	Oldowan
Michel, V., Shen, C. C., Woodhead, J., Hu, H. M., Wu, C. C., Moullé, P. É., ... & Chou, Y. M. (2017). New dating evidence of the early presence of hominins in Southern Europe. Scientific reports, 7(1), 10074.	Homo erectus	7.47	43.76	Vallonnet Cave	complex IV	1270000	1180000	1090000	Oldowan
Michel, V., Shen, C. C., Woodhead, J., Hu, H. M., Wu, C. C., Moullé, P. É., ... & Chou, Y. M. (2017). New dating evidence of the early presence of hominins in Southern Europe. Scientific reports, 7(1), 10074.	Homo erectus	7.47	43.76	Vallonnet Cave	complex I	1310000	1220000	1130000	Oldowan
Duval, M., Bahain, J. J., Falgueres, C., Garcia, J., Guilarte, V., Grün, R., ... & Voinchet, P. (2015). Revisiting the ESR chronology of the Early Pleistocene hominin occupation at Vallparadís (Barcelona, Spain). Quaternary International, 389, 213-223.	Homo erectus	2.01	41.55	Vallparadìs	EVT-7, level 10	945000	858000	771000	Oldowan
Duval, M., Falguères, C., Bahain, J. J., Grün, R., Shao, Q., Aubert, M., ... & Palmqvist, P. (2011). The challenge of dating Early Pleistocene fossil teeth by the combined uranium series–electron spin resonance method: the Venta Micena palaeontological site (Orce, Spain). Journal of Quaternary Science, 26(6), 603-615.	Homo erectus	-2.4	37.73	Venta Micena	site A	1610000	1370000	1130000	Oldowan
Deng, C., Wei, Q., Zhu, R., Wang, H., Zhang, R., Ao, H., ... & Pan, Y. (2006). Magnetostratigraphic age of the Xiantai Paleolithic site in the Nihewan Basin and implications for early human colonization of Northeast Asia. Earth and Planetary Science Letters, 244(1-2); Ao, H., Deng, C., Dekkers, M. J., Liu, Q., Qin, L., Xiao, G., & Chang, H. (2010). Astronomical dating of the Xiantai, Donggutuo an…	Homo erectus	114.66	40.21	Xiantai (Dachangliang)		1480000	1420000	1360000	East-Asia Oldowan-like (small tool industry)
Zhu, R. X., Hoffman, K. A., Potts, R., Deng, C. L., Pan, Y. X., Guo, B., ... & Huang, W. W. (2001). Earliest presence of humans in northeast Asia. Nature, 413(6854), 413.	Homo erectus	114.66	40.21	Xiaochangliang	artifact layer	1496000	1360000	1224000	East-Asia Oldowan-like (small tool industry)
Zhu, R., An, Z., Potts, R., & Hoffman, K. A. (2003). Magnetostratigraphic dating of early humans in China. Earth-Science Reviews, 61(3-4), 341-359.	Homo erectus	110.7	34.7	Xihoudu	fluvial sand/gravel layer	1397000	1270000	1143000	East-Asia Oldowan-like (small tool industry)
Kong, P., Jia, J., & Zheng, Y. (2013). Cosmogenic 26Al/10Be burial dating of the Paleolithic at Xihoudu, North China. Journal of human evolution, 5(64), 466-470.	Homo erectus	110.7	34.7	Xihoudu	fluvial sand/gravel layer	1600000	1400000	1200000	East-Asia Oldowan-like (small tool industry)
Guo, Y., Huang, C. C., Pang, J., Zha, X., Zhou, Y., Zhang, Y., & Zhou, L. (2013). Sedimentological study of the stratigraphy at the site of Homo erectus yunxianensis in the upper Hanjiang River valley, China. Quaternary international, 300, 75-82.	Homo erectus	110.63	31.85	Xuetangliangzi (Yunxian)	loess L9	800000	792500	785000	human remains and Acheulean
Guo, Y., Sun, C., Luo, L., Yang, L., Han, F., Tu, H., ... & Granger, D. (2019). 26 Al/10 Be Burial Dating of the Middle Pleistocene Yiyuan Hominin Fossil Site, Shandong Province, Northern China. Scientific reports, 9(1), 6961.	Homo erectus	118.09	36.12	Yiyuan Locality 1	layers 3,4	720000	640000	560000	human remains
Shen, G., Ku, T. L., Cheng, H., Edwards, R. L., Yuan, Z., & Wang, Q. (2001). High-precision U-series dating of Locality 1 at Zhoukoudian, China. Journal of human evolution, 41(6), 679-688.	Homo erectus	115.92	39.69	Zhoukoudian Locality 1	layers 1-2	412000	400000	388000	human remains and East-Asia Oldowan-like (small tool industry)
Shen, G., Ku, T. L., Cheng, H., Edwards, R. L., Yuan, Z., & Wang, Q. (2001). High-precision U-series dating of Locality 1 at Zhoukoudian, China. Journal of human evolution, 41(6), 679-688.	Homo erectus	115.92	39.69	Zhoukoudian Locality 1	layer 5 upper	570000	508000	446000	human remains and East-Asia Oldowan-like (small tool industry)
Shen, G., Ku, T. L., Cheng, H., Edwards, R. L., Yuan, Z., & Wang, Q. (2001). High-precision U-series dating of Locality 1 at Zhoukoudian, China. Journal of human evolution, 41(6), 679-688.	Homo erectus	115.92	39.69	Zhoukoudian Locality 1	layer 5 upper	520000	486000	452000	human remains and East-Asia Oldowan-like (small tool industry)
Shen, G., Ku, T. L., Cheng, H., Edwards, R. L., Yuan, Z., & Wang, Q. (2001). High-precision U-series dating of Locality 1 at Zhoukoudian, China. Journal of human evolution, 41(6), 679-688.	Homo erectus	115.92	39.69	Zhoukoudian Locality 1	layer 5 umiddle-lower	688000	584000	480000	human remains and East-Asia Oldowan-like (small tool industry)
Shen, G., Gao, X., Gao, B., & Granger, D. E. (2009). Age of Zhoukoudian Homo erectus determined with 26 Al/10 Be burial dating. Nature, 458(7235), 198.	Homo erectus	115.92	39.69	Zhoukoudian Locality 1	layers 7-10	850000	770000	690000	human remains and East-Asia Oldowan-like (small tool industry)
Matmon, A., Ron, H., Chazan, M., Porat, N., & Horwitz, L. K. (2012). Reconstructing the history of sediment deposition in caves: A case study from Wonderwerk Cave, South Africa. Bulletin, 124(3-4), 611-625.	Homo ergaster	24.31	-28.32	Canteen Kopje	Pit 6	1590000	1510000	1430000	Early Acheulean
Asfaw, B., Gilbert, W. H., Beyene, Y., Hart, W. K., Renne, P. R., WoldeGabriel, G., ... & White, T. D. (2002). Remains of Homo erectus from Bouri, Middle Awash, Ethiopia. Nature, 416(6878), 317.	Homo ergaster	40.01	10.09	Dakanihylo Member (Daka)	pumiceous unit	1051000	1042000	1033000	human rmains
Herries et al. 2020. Contemporaneity of Australopithecus, Paranthropus, and early Homo erectus in South Africa. Science	Homo ergaster	27.7558	-25.9689	Drimolen	Main Quarry (Jungi Buttress section)	2281000	2041000	1801000	DNH-134 cranium
Diez-Martín, F., Yustos, P. S., Uribelarrea, D., Baquedano, E., Mark, D. F., Mabulla, A., ... & Yravedra, J. (2015). The origin of the Acheulean: the 1.7 million-year-old site of FLK West, Olduvai Gorge (Tanzania). Scientific reports, 5, 17839.	Homo ergaster	35.35	-2.98	FLK West (Locality 45, Olduvai Bed II)	L6	1713000	1698000	1683000	Acheulean
de la Torre, I. (2011). The early Stone age lithic assemblages of Gadeb (Ethiopia) and the Developed Oldowan/early Acheulean in east Africa. Journal of Human Evolution, 60(6), 768-812.	Homo ergaster	39.21	7.5	Gadeb	locality 8 (unit 8A,8D,8E)	1450000	1075000	700000	Acheulean
Gallotti, R., & Mussi, M. (2018). The Emergence of the Acheulean in East Africa: Historical Perspectives and Current Issues. In The Emergence of the Acheulean in East Africa and Beyond (pp. 1-12). Springer, Cham.	Homo ergaster	36.3	8.42	Garba IVD (Melka Kunture)	archeological level B	889000	869000	849000	Acheulean
Gallotti, R., & Mussi, M. (2018). The Emergence of the Acheulean in East Africa: Historical Perspectives and Current Issues. In The Emergence of the Acheulean in East Africa and Beyond (pp. 1-12). Springer, Cham.	Homo ergaster	36.3	8.42	Garba IVD (Melka Kunture)	archeological level B	1125000	1037000	949000	Acheulean
Gallotti, R., & Mussi, M. (2018). The Emergence of the Acheulean in East Africa: Historical Perspectives and Current Issues. In The Emergence of the Acheulean in East Africa and Beyond (pp. 1-12). Springer, Cham.	Homo ergaster	36.3	8.42	Garba XIIB (Melka Kunture)	archeological Unit D	1458000	1429000	1400000	Acheulean
Gallotti, R., & Mussi, M. (2018). The Emergence of the Acheulean in East Africa: Historical Perspectives and Current Issues. In The Emergence of the Acheulean in East Africa and Beyond (pp. 1-12). Springer, Cham.	Homo ergaster	36.3	8.42	Garba XIIB (Melka Kunture)	archeological Unit D	1918000	1719000	1520000	Acheulean
Quade, J., Levin, N. E., Simpson, S. W., Butler, R., McIntosh, W. C., Semaw, S., ... & Dunbar, N. (2008). The geology of Gona, Afar, Ethiopia. The geology of early humans in the Horn of Africa, 446, 1-31.	Homo ergaster	40.52	11.1	Gona (Busidima Formation, Ounda Gona South/Fialu)	BSN-49	1400000	1150000	900000	Homo remains (BSN49/P27) and Acheulean
Quade, J., Levin, N. E., Simpson, S. W., Butler, R., McIntosh, W. C., Semaw, S., ... & Dunbar, N. (2008). The geology of Gona, Afar, Ethiopia. The geology of early humans in the Horn of Africa, 446, 1-31.	Homo ergaster	40.52	11.1	Gona (Busidima Formation, Ounda Gona South/Fialu)	OGS-5,OGS-12,BSN-12,BSN-40	1655000	1641000	1627000	Homo remains and Acheulean
Hatala, K. G., Roach, N. T., Ostrofsky, K. R., Wunderlich, R. E., Dingwall, H. L., Villmoare, B. A., ... & Richmond, B. G. (2017). Hominin track assemblages from Okote Member deposits near Ileret, Kenya, and their implications for understanding fossil hominin paleobiology at 1.5 Ma. Journal of human evolution, 112, 93-104.	Homo ergaster	36.27	4.31	Ileret (FwJj14E, Koobi Foora Formation)	Okote Member	1540000	1530000	1520000	homo footprints
McDougall, I., Brown, F. H., Vasconcelos, P. M., Cohen, B. E., Thiede, D. S., & Buchanan, M. J. (2012). New single crystal 40Ar/39Ar ages improve time scale for deposition of the Omo Group, Omo–Turkana Basin, East Africa. Journal of the Geological Society, 169(2), 213-226.	Homo ergaster	36.227	4.311	Ileret region (Koobi Foora Formation)	Okote Member	1540000	1500000	1460000	Homo remains (KNM-ER 820, KNM-ER 1466)
Joordens, J. C., Vonhof, H. B., Feibel, C. S., Lourens, L. J., Dupont-Nivet, G., van der Lubbe, J. H., ... & Kroon, D. (2011). An astronomically-tuned climate framework for hominins in the Turkana Basin. Earth and Planetary Science Letters, 307(1-2), 1-8.	Homo ergaster	36.19	3.4	Karari Ridge (Area 123, Kooba Foora Formation)	Upper Burgi Member	2050510	1864100	1677690	Homo remains (KNM ER-1812)
Joordens, J. C., Vonhof, H. B., Feibel, C. S., Lourens, L. J., Dupont-Nivet, G., van der Lubbe, J. H., ... & Kroon, D. (2011). An astronomically-tuned climate framework for hominins in the Turkana Basin. Earth and Planetary Science Letters, 307(1-2), 1-8.	Homo ergaster	36.14	3.57	Karari Ridge (Area 123, Kooba Foora Formation)	Upper Burgi Member	2113100	1921000	1728900	Homo remains (KNM-ER 3228)
Joordens, J. C., Dupont-Nivet, G., Feibel, C. S., Spoor, F., Sier, M. J., van der Lubbe, J. H., ... & Vonhof, H. B. (2013). Improved age control on early Homo fossils from the upper Burgi Member at Koobi Fora, Kenya. Journal of human evolution, 65(6), 731-745.	Homo ergaster	36.23	4.09	Karari Ridge (Area 123, Kooba Foora Formation)	Upper Burgi Member	1949000	1945000	1941000	Homo remains (KNM-ER 1481)
Lepre, C. J., & Kent, D. V. (2015). Chronostratigraphy of KNM-ER 3733 and other Area 104 hominins from Koobi Fora. Journal of human evolution, 86, 99-111.	Homo ergaster	36.4	4.166	Karari Ridge (Kooba Foora Formation)	Okote Member	1470000	1430000	1390000	human remains (KNM-ER 3892)
McDougall, I., Brown, F. H., Vasconcelos, P. M., Cohen, B. E., Thiede, D. S., & Buchanan, M. J. (2012). New single crystal 40Ar/39Ar ages improve time scale for deposition of the Omo Group, Omo–Turkana Basin, East Africa. Journal of the Geological Society, 169(2), 213-226.	Homo ergaster	36.4	4.166	Karari Ridge (Kooba Foora Formation)	Area 104, KBS Member	1793000	1630000	1467000	human remains (KNM-ER 3733)
McDougall, I., Brown, F. H., Vasconcelos, P. M., Cohen, B. E., Thiede, D. S., & Buchanan, M. J. (2012). New single crystal 40Ar/39Ar ages improve time scale for deposition of the Omo Group, Omo–Turkana Basin, East Africa. Journal of the Geological Society, 169(2), 213-226.	Homo ergaster	36.4	4.166	Karari Ridge (Kooba Foora Formation)	KBS Member	1600000	1550000	1500000	human remains (KNM-ER 730)
McDougall, I., Brown, F. H., Vasconcelos, P. M., Cohen, B. E., Thiede, D. S., & Buchanan, M. J. (2012). New single crystal 40Ar/39Ar ages improve time scale for deposition of the Omo Group, Omo–Turkana Basin, East Africa. Journal of the Geological Society, 169(2), 213-226.	Homo ergaster	36.4	4.166	Karari Ridge (Kooba Foora Formation)	KBS Member	1630000	1590000	1550000	human remains (KNM-ER 1821)
McDougall, I., Brown, F. H., Vasconcelos, P. M., Cohen, B. E., Thiede, D. S., & Buchanan, M. J. (2012). New single crystal 40Ar/39Ar ages improve time scale for deposition of the Omo Group, Omo–Turkana Basin, East Africa. Journal of the Geological Society, 169(2), 213-226.	Homo ergaster	36.4	4.166	Karari Ridge (Kooba Foora Formation)	KBS Member	1640000	1600000	1560000	human remains (KNM-ER 1808)
Lepre, C. J., & Kent, D. V. (2015). Chronostratigraphy of KNM-ER 3733 and other Area 104 hominins from Koobi Fora. Journal of human evolution, 86, 99-111.	Homo ergaster	36.05	4.15	Karari Ridge (Kooba Foora Formation)	Upper Burgi Member	1890000	1870000	1850000	human remains (KNM-ER 2598)
Lepre, C. J., Roche, H., Kent, D. V., Harmand, S., Quinn, R. L., Brugal, J. P., ... & Feibel, C. S. (2011). An earlier origin for the Acheulian. Nature, 477(7362), 82.	Homo ergaster	35.71	4.03	Kokiselei (Turkana basin)	KS4	1936000	1760000	1584000	Acheulean
Duke, H., Feibel, C., & Harmand, S. (2021). Before the Acheulean: The emergence of bifacial shaping at Kokiselei 6 (1.8 Ma), West Turkana, Kenya. Journal of human evolution, 159, 103061.	Homo ergaster	35.7	4.032	Kokiselei (Turkana basin)	KS6	1800000	1790000	1780000	Acheulean
Beyene, Y., Katoh, S., WoldeGabriel, G., Hart, W. K., Uto, K., Sudo, M., ... & Asfaw, B. (2013). The characteristics and chronology of the earliest Acheulean at Konso, Ethiopia. Proceedings of the National Academy of Sciences, 110(5), 1584-1591.	Homo ergaster	37.29	5.15	Konso	KGA20-A1,A2 assemblage	930000	870000	810000	Acheulean
Beyene, Y., Katoh, S., WoldeGabriel, G., Hart, W. K., Uto, K., Sudo, M., ... & Asfaw, B. (2013). The characteristics and chronology of the earliest Acheulean at Konso, Ethiopia. Proceedings of the National Academy of Sciences, 110(5), 1584-1591.	Homo ergaster	37.29	5.15	Konso	KGA12-A1 assemblage	1260000	1240000	1220000	Acheulean
Beyene, Y., Katoh, S., WoldeGabriel, G., Hart, W. K., Uto, K., Sudo, M., ... & Asfaw, B. (2013). The characteristics and chronology of the earliest Acheulean at Konso, Ethiopia. Proceedings of the National Academy of Sciences, 110(5), 1584-1591.	Homo ergaster	37.29	5.15	Konso	KGA7-A1, A3 assemblage	1440000	1410000	1380000	Acheulean
Beyene, Y., Katoh, S., WoldeGabriel, G., Hart, W. K., Uto, K., Sudo, M., ... & Asfaw, B. (2013). The characteristics and chronology of the earliest Acheulean at Konso, Ethiopia. Proceedings of the National Academy of Sciences, 110(5), 1584-1591.	Homo ergaster	37.29	5.15	Konso	KGA10-A11 assemblage	1470000	1450000	1430000	Acheulean
Beyene, Y., Katoh, S., WoldeGabriel, G., Hart, W. K., Uto, K., Sudo, M., ... & Asfaw, B. (2013). The characteristics and chronology of the earliest Acheulean at Konso, Ethiopia. Proceedings of the National Academy of Sciences, 110(5), 1584-1591.	Homo ergaster	37.29	5.15	Konso	4HAT/19HAT/BRT (KGA4-A2 assemblage)	1650000	1630000	1610000	Acheulean
Beyene, Y., Katoh, S., WoldeGabriel, G., Hart, W. K., Uto, K., Sudo, M., ... & Asfaw, B. (2013). The characteristics and chronology of the earliest Acheulean at Konso, Ethiopia. Proceedings of the National Academy of Sciences, 110(5), 1584-1591.	Homo ergaster	37.29	5.15	Konso	KYT2 (KGA6-A1 assemblage)	1770000	1740000	1710000	Acheulean
Durkee, H., & Brown, F. H. (2014). Correlation of volcanic ash layers between the Early Pleistocene Acheulean sites of Isinya, Kariandusi, and Olorgesailie, Kenya. Journal of Archaeological Science, 49, 510-517.	Homo ergaster	36.45	-1.58	Olorgesailie	member 6/7	960000	930000	900000	Acheulean and human remains
Durkee, H., & Brown, F. H. (2014). Correlation of volcanic ash layers between the Early Pleistocene Acheulean sites of Isinya, Kariandusi, and Olorgesailie, Kenya. Journal of Archaeological Science, 49, 510-517.	Homo ergaster	36.45	-1.58	Olorgesailie	member 1	1031000	992000	953000	Acheulean
Leader, G. M., Kuman, K., Gibbon, R. J., & Granger, D. E. (2018). Early Acheulean organised core knapping strategies ca. 1.3 Ma at Rietputs 15, Northern Cape Province, South Africa. Quaternary International, 480, 16-28.	Homo ergaster	24.74	-28.32	Rietputs 15	Pit 5	1520000	1310000	1100000	Acheulean
Kuman, K., & Gibbon, R. J. (2018). The Rietputs 15 site and Early Acheulean in South Africa. Quaternary International, 480, 4-15.	Homo ergaster	24.73	-28.32	Rietputs 15	Pit 1	1890000	1730000	1570000	Acheulean
Herries, A. I., Curnoe, D., & Adams, J. W. (2009). A multi-disciplinary seriation of early Homo and Paranthropus bearing palaeocaves in southern Africa. Quaternary International, 202(1-2), 14-28.	Homo ergaster	27.73	-26.01	Sterkfontein	member 5c	1260000	1130000	1000000	human remains (StW-80)
Gibbon, R. J., Pickering, T. R., Sutton, M. B., Heaton, J. L., Kuman, K., Clarke, R. J., ... & Granger, D. E. (2014). Cosmogenic nuclide burial dating of hominin-bearing Pleistocene cave deposits at Swartkrans, South Africa. Quaternary Geochronology, 24, 10-15.	Homo ergaster	27.78	-25.92	Swartkrans	member 3	1048000	958000	868000	Acheulean and human remains
Balter, V., Blichert-Toft, J., Braga, J., Telouk, P., Thackeray, F., & Albarède, F. (2008). U–Pb dating of fossil enamel from the Swartkrans Pleistocene hominid site, South Africa. Earth and Planetary Science Letters, 267(1-2), 236-246.	Homo ergaster	27.78	-25.92	Swartkrans	member 2	1650000	1360000	1070000	Homo remains (SK 15) and Oldowan/Early Acheulean
Rhodes, E. J., Singarayer, J. S., Raynal, J. P., Westaway, K. E., & Sbihi-Alaoui, F. Z. (2006). New age estimates for the Palaeolithic assemblages and Pleistocene succession of Casablanca, Morocco. Quaternary Science Reviews, 25(19-20), 2569-2585.	Homo ergaster	-7.691	33.539	Thomas Quarry I	level L	1197000	989000	781000	Acheulean
ALBIANELLI, A., & NAPOLEONE, G. (2004). Magnetostratigraphy of the Homo-bearing Pleistocene Dandiero Basin (Danakil Depression, Eritrea). Rivista Italiana di Paleontologia e Stratigrafia (Research In Paleontology and Stratigraphy), 110.	Homo ergaster	40.33	14	Uadi Aalad (Wadi Aalad, Buia)	FLb2	1091200	992000	892800	human remains (UA 31 cranium)
McDougall, I., Brown, F. H., Vasconcelos, P. M., Cohen, B. E., Thiede, D. S., & Buchanan, M. J. (2012). New single crystal 40Ar/39Ar ages improve time scale for deposition of the Omo Group, Omo–Turkana Basin, East Africa. Journal of the Geological Society, 169(2), 213-226.	Homo ergaster	35	4.02	West Turkana (Nachukui Formation)	Kaitio member	1430000	1410000	1390000	Homo remains (KNM-WT 51260)
McDougall, I., Brown, F. H., Vasconcelos, P. M., Cohen, B. E., Thiede, D. S., & Buchanan, M. J. (2012). New single crystal 40Ar/39Ar ages improve time scale for deposition of the Omo Group, Omo–Turkana Basin, East Africa. Journal of the Geological Society, 169(2), 213-226.	Homo ergaster	35.9	4.13	West Turkana (Nachukui Formation)	NKT 3 (Natoo)	1470000	1440000	1410000	Homo remains (KNM-WT-16001)
Ward, C. V., Tocheri, M. W., Plavcan, J. M., Brown, F. H., & Manthi, F. K. (2014). Early Pleistocene third metacarpal from Kenya and the evolution of modern human-like hand morphology. Proceedings of the National Academy of Sciences, 111(1), 121-124.	Homo ergaster	35	4.02	West Turkana (Nachukui Formation)	Kaitio member	1450000	1430000	1410000	Homo remains (KNM-WT 51260)
Ward, C. V., Tocheri, M. W., Plavcan, J. M., Brown, F. H., & Manthi, F. K. (2014). Early Pleistocene third metacarpal from Kenya and the evolution of modern human-like hand morphology. Proceedings of the National Academy of Sciences, 111(1), 121-124.	Homo ergaster	35.9	4.13	West Turkana (Nachukui Formation)	NKT 3 (Natoo)	1500000	1470000	1440000	Homo remains (KNM-WT 15000)
Matmon, A., Ron, H., Chazan, M., Porat, N., & Horwitz, L. K. (2012). Reconstructing the history of sediment deposition in caves: A case study from Wonderwerk Cave, South Africa. Bulletin, 124(3-4), 611-625.	Homo ergaster	23.33	-27.5	Wonderwerk Cave	stratum 9-10	1170000	980000	790000	Acheulean
Matmon, A., Ron, H., Chazan, M., Porat, N., & Horwitz, L. K. (2012). Reconstructing the history of sediment deposition in caves: A case study from Wonderwerk Cave, South Africa. Bulletin, 124(3-4), 611-625.	Homo ergaster	23.33	-27.5	Wonderwerk Cave	stratum 11	1360000	1170000	980000	Early Acheulean
Sahnouni, M., Parés, J. M., Duval, M., Cáceres, I., Harichane, Z., Van der Made, J., ... & Semaw, S. (2018). 1.9-million-and 2.4-million-year-old artifacts and stone tool–cutmarked bones from Ain Boucherit, Algeria. Science, 362(6420), 1297-1301.	Homo ergaster/Homo habilis	5.65	36.204	Ain Boucherit	stratum AB-Up	1970000	1920000	1870000	Oldowan
Sahnouni, M., Parés, J. M., Duval, M., Cáceres, I., Harichane, Z., Van der Made, J., ... & Semaw, S. (2018). 1.9-million-and 2.4-million-year-old artifacts and stone tool–cutmarked bones from Ain Boucherit, Algeria. Science, 362(6420), 1297-1301.	Homo ergaster/Homo habilis	5.652	36.203	Ain Hanech		1958000	1780000	1602000	Oldowan
Gibbon, R. J., Pickering, T. R., Sutton, M. B., Heaton, J. L., Kuman, K., Clarke, R. J., ... & Granger, D. E. (2014). Cosmogenic nuclide burial dating of hominin-bearing Pleistocene cave deposits at Swartkrans, South Africa. Quaternary Geochronology, 24, 10-15.	Homo ergaster/Homo habilis	27.78	-25.92	Swartkrans	member 1,LB	1890000	1800000	1710000	Homo remains (SKX 21204, SK 847) and Oldowan/Early Acheulean
Stanistreet, I. G., Stollhofen, H., Njau, J. K., Farrugia, P., Pante, M. C., Masao, F. T., ... & Bamford, M. K. (2018). Lahar inundated, modified, and preserved 1.88 Ma early hominin (OH24 and OH56) Olduvai DK site. Journal of human evolution, 116, 27-42.	Homo habilis	35.18	-2.98	DK (Locality 13, Olduvai Bed I)	Bed I Lavas to Tuff IB	1851000	1848000	1845000	Homo remains (OH24, OH56)
Stanistreet, I. G., Stollhofen, H., Njau, J. K., Farrugia, P., Pante, M. C., Masao, F. T., ... & Bamford, M. K. (2018). Lahar inundated, modified, and preserved 1.88 Ma early hominin (OH24 and OH56) Olduvai DK site. Journal of human evolution, 116, 27-42.	Homo habilis	35.18	-2.98	DK (Locality 13, Olduvai Bed I)	Bed I Lavas to Tuff IB	1890000	1877000	1864000	Homo remains (OH24, OH56)
Barsky, D., Chapon-Sao, C., Bahain, J. J., Beyene, Y., Cauche, D., Celiberti, V., ... & Moullé, P. E. (2011). The early Oldowan stone-tool assemblage from Fejej FJ-1A, Ethiopia. Journal of African Archaeology, 9(2), 207-224.	Homo habilis	36.31	4.46	Fejej (FJ-1)	unit 3, level C1	1890000	1869000	1848000	Homo remains and Oldowan
Barsky, D., Chapon-Sao, C., Bahain, J. J., Beyene, Y., Cauche, D., Celiberti, V., ... & Moullé, P. E. (2011). The early Oldowan stone-tool assemblage from Fejej FJ-1A, Ethiopia. Journal of African Archaeology, 9(2), 207-224.	Homo habilis	36.31	4.46	Fejej (FJ-1)	unit 3, level C1	1980000	1950000	1920000	Homo remains and Oldowan
de la Torre, I., Benito-Calvo, A., Martín-Ramos, C., McHenry, L. J., Mora, R., Njau, J. K., ... & Stollhofen, H. (2021). New excavations in the MNK Skull site, and the last appearance of the Oldowan and Homo habilis at Olduvai Gorge, Tanzania. Journal of Anthropological Archaeology, 61, 101255.	Homo habilis	35.342	-2.995	Geological Locality 88 (Mary Nicol Korongo, MNK)	Bed II	1707000	1677000	1647000	Homo remains and Oldowan
Quade, J., Levin, N. E., Simpson, S. W., Butler, R., McIntosh, W. C., Semaw, S., ... & Dunbar, N. (2008). The geology of Gona, Afar, Ethiopia. The geology of early humans in the Horn of Africa, 446, 1-31.	Homo habilis	40.52	11.1	Gona (Busidima Formation, Ounda Gona South/Fialu)	OGS-3,OGN-3,WG-5	2000000	1900000	1800000	Oldowan
Quade, J., Levin, N. E., Simpson, S. W., Butler, R., McIntosh, W. C., Semaw, S., ... & Dunbar, N. (2008). The geology of Gona, Afar, Ethiopia. The geology of early humans in the Horn of Africa, 446, 1-31.	Homo habilis	40.52	11.1	Gona (Busidima Formation, Ounda Gona South/Fialu)	OGS-3,OGN-3,WG-5	2350000	2170000	1990000	Oldowan
Quade, J., Levin, N. E., Simpson, S. W., Butler, R., McIntosh, W. C., Semaw, S., ... & Dunbar, N. (2008). The geology of Gona, Afar, Ethiopia. The geology of early humans in the Horn of Africa, 446, 1-31.	Homo habilis	40.52	11.1	Gona (Busidima Formation, Ounda Gona South/Fialu)	OGS-3,OGN-3,WG-5	2550000	2270000	1990000	Oldowan
Plummer, T. W., & Bishop, L. C. (2016). Oldowan hominin behavior and ecology at Kanjera South, Kenya.	Homo habilis	34.53	-0.34	Kanjera South	Beds KS-1 to KS-3	2300000	2110000	1920000	Oldowan
McDougall, I., Brown, F. H., Vasconcelos, P. M., Cohen, B. E., Thiede, D. S., & Buchanan, M. J. (2012). New single crystal 40Ar/39Ar ages improve time scale for deposition of the Omo Group, Omo–Turkana Basin, East Africa. Journal of the Geological Society, 169(2), 213-226.	Homo habilis	36.05	4.05	Koobi Foora (KBS, East Turkana)	Area 104	1800000	1750000	1700000	Homo remains (KNM-ER 1805)
Leakey, M. G., Spoor, F., Dean, M. C., Feibel, C. S., Antón, S. C., Kiarie, C., & Leakey, L. N. (2012). New fossils from Koobi Fora in northern Kenya confirm taxonomic diversity in early Homo. Nature, 488(7410), 201.	Homo habilis	36.36	4.07	Koobi Foora (KBS, East Turkana)	Area 105	1870000	1825000	1780000	Homo remains (KNM-ER 62000)
Leakey, M. G., Spoor, F., Dean, M. C., Feibel, C. S., Antón, S. C., Kiarie, C., & Leakey, L. N. (2012). New fossils from Koobi Fora in northern Kenya confirm taxonomic diversity in early Homo. Nature, 488(7410), 201.	Homo habilis	36.41	4.18	Koobi Foora (Lower Burgi, East Turkana)	Area 130	1950000	1925000	1900000	Homo remains (KNM-ER 62003)
Joordens, J. C., Vonhof, H. B., Feibel, C. S., Lourens, L. J., Dupont-Nivet, G., van der Lubbe, J. H., ... & Kroon, D. (2011). An astronomically-tuned climate framework for hominins in the Turkana Basin. Earth and Planetary Science Letters, 307(1-2), 1-8.	Homo habilis	36.19	3.4	Koobi Foora (Upper Burgi, East Turkana)	Area 123	2055130	1868300	1681470	Homo remains (KNM-ER 1813)
Joordens, J. C., Dupont-Nivet, G., Feibel, C. S., Spoor, F., Sier, M. J., van der Lubbe, J. H., ... & Vonhof, H. B. (2013). Improved age control on early Homo fossils from the upper Burgi Member at Koobi Fora, Kenya. Journal of human evolution, 65(6), 731-745.	Homo habilis	36.23	4.09	Koobi Foora (Upper Burgi, East Turkana)	Area 131	2115000	1965000	1815000	Homo remains (KNM-ER 62000)
McDougall, I., Brown, F. H., Vasconcelos, P. M., Cohen, B. E., Thiede, D. S., & Buchanan, M. J. (2012). New single crystal 40Ar/39Ar ages improve time scale for deposition of the Omo Group, Omo–Turkana Basin, East Africa. Journal of the Geological Society, 169(2), 213-226.	Homo habilis	36.23	4.09	Koobi Foora (Upper Burgi, East Turkana)	Area 131	2080000	2030000	1980000	Homo remains (KNM-ER 1470)
Joordens, J. C., Dupont-Nivet, G., Feibel, C. S., Spoor, F., Sier, M. J., van der Lubbe, J. H., ... & Vonhof, H. B. (2013). Improved age control on early Homo fossils from the upper Burgi Member at Koobi Fora, Kenya. Journal of human evolution, 65(6), 731-745.	Homo habilis	36.23	4.09	Koobi Foora (Upper Burgi, East Turkana)	Area 131	2092000	2058000	2024000	Homo remains (KNM-ER 1470)
Deino, A. L. (2012). 40Ar/39Ar dating of Bed I, Olduvai Gorge, Tanzania, and the chronology of early Pleistocene climate change. Journal of Human Evolution, 63(2), 251-273.	Homo habilis	35.24	-2.95	Locality 64 (Trench 57, Olduvai Bed I)	Tuff IC	1856000	1848000	1840000	Homo remains (OH 65)
Tiercelin, J. J., Schuster, M., Roche, H., Brugal, J. P., Thuo, P., Prat, S., ... & Bohn, M. (2010). New considerations on the stratigraphy and environmental context of the oldest (2.34 Ma) Lokalalei archaeological site complex of the Nachukui Formation, West Turkana, northern Kenya Rift. Journal of African Earth Sciences, 58(2), 157-184.	Homo habilis	36	5.1	Omo (Shungura Formation)	level G	2000000	1900000	1800000	Homo remains (L894-1)
Voinchet, P., Moreno, D., Bahain, J. J., Tissoux, H., Tombret, O., Falguères, C., ... & Ashton, N. (2015). New chronological data (ESR and ESR/U‐series) for the earliest Acheulian sites of north‐western Europe. Journal of Quaternary Science, 30(7), 610-622.	Homo heidelbergensis	1.84028	50.1013	Abbeville, Carriere Carpentier	sheet VII, layer 3 (slope)	478000	446000	414000	Acheulean
Voinchet, P., Moreno, D., Bahain, J. J., Tissoux, H., Tombret, O., Falguères, C., ... & Ashton, N. (2015). New chronological data (ESR and ESR/U‐series) for the earliest Acheulian sites of north‐western Europe. Journal of Quaternary Science, 30(7), 610-622.	Homo heidelbergensis	1.84028	50.1013	Abbeville, Carriere Carpentier	sheet VII, layer 4d	996000	711000	426000	Acheulean
Voinchet, P., Moreno, D., Bahain, J. J., Tissoux, H., Tombret, O., Falguères, C., ... & Ashton, N. (2015). New chronological data (ESR and ESR/U‐series) for the earliest Acheulian sites of north‐western Europe. Journal of Quaternary Science, 30(7), 610-622.	Homo heidelbergensis	1.84028	50.1013	Abbeville, Carriere Carpentier	sheet VI, fluvial sand	716000	573000	430000	Acheulean
Voinchet, P., Moreno, D., Bahain, J. J., Tissoux, H., Tombret, O., Falguères, C., ... & Ashton, N. (2015). New chronological data (ESR and ESR/U‐series) for the earliest Acheulian sites of north‐western Europe. Journal of Quaternary Science, 30(7), 610-622.	Homo heidelbergensis	1.84028	50.1013	Abbeville, Carriere Carpentier	sheet VII, layer 3 (slope)	540000	496000	452000	Acheulean
Voinchet, P., Moreno, D., Bahain, J. J., Tissoux, H., Tombret, O., Falguères, C., ... & Ashton, N. (2015). New chronological data (ESR and ESR/U‐series) for the earliest Acheulian sites of north‐western Europe. Journal of Quaternary Science, 30(7), 610-622.	Homo heidelbergensis	1.84028	50.1013	Abbeville, Carriere Carpentier	sheet VII, layer 4c	666000	576000	486000	Acheulean
Voinchet, P., Moreno, D., Bahain, J. J., Tissoux, H., Tombret, O., Falguères, C., ... & Ashton, N. (2015). New chronological data (ESR and ESR/U‐series) for the earliest Acheulian sites of north‐western Europe. Journal of Quaternary Science, 30(7), 610-622.	Homo heidelbergensis	1.84028	50.1013	Abbeville, Carriere Carpentier	sheet VI, fluvial sand	579000	539000	499000	Acheulean
Voinchet, P., Moreno, D., Bahain, J. J., Tissoux, H., Tombret, O., Falguères, C., ... & Ashton, N. (2015). New chronological data (ESR and ESR/U‐series) for the earliest Acheulian sites of north‐western Europe. Journal of Quaternary Science, 30(7), 610-622.	Homo heidelbergensis	1.84028	50.1013	Abbeville, Carriere Carpentier	sheet VII, layer 4c	660000	588000	516000	Acheulean
Voinchet, P., Moreno, D., Bahain, J. J., Tissoux, H., Tombret, O., Falguères, C., ... & Ashton, N. (2015). New chronological data (ESR and ESR/U‐series) for the earliest Acheulian sites of north‐western Europe. Journal of Quaternary Science, 30(7), 610-622.	Homo heidelbergensis	1.84028	50.1013	Abbeville, Carriere Carpentier	sheet VII, layer 5b	695000	614000	533000	Acheulean
Voinchet, P., Moreno, D., Bahain, J. J., Tissoux, H., Tombret, O., Falguères, C., ... & Ashton, N. (2015). New chronological data (ESR and ESR/U‐series) for the earliest Acheulian sites of north‐western Europe. Journal of Quaternary Science, 30(7), 610-622.	Homo heidelbergensis	1.84028	50.1013	Abbeville, Carriere Carpentier	sheet VII, layer 5b	665000	615000	565000	Acheulean
Voinchet, P., Moreno, D., Bahain, J. J., Tissoux, H., Tombret, O., Falguères, C., ... & Ashton, N. (2015). New chronological data (ESR and ESR/U‐series) for the earliest Acheulian sites of north‐western Europe. Journal of Quaternary Science, 30(7), 610-622.	Homo heidelbergensis	1.84028	50.1013	Abbeville, Carriere Carpentier	sheet VII, layer 4b	910000	757000	604000	Acheulean
Antoine, P., Moncel, M. H., Voinchet, P., Locht, J. L., Amselem, D., Hérisson, D., ... & Bahain, J. J. (2019). The earliest evidence of Acheulian occupation in Northwest Europe and the rediscovery of the Moulin Quignon site, Somme valley, France. Scientific reports, 9(1), 1-12.	Homo heidelbergensis	1.858	50.105	Abbeville, Moulin Quignon	unit Fs/Gr-n(base)	726000	672000	618000	Acheulean
Falguères, C., Bahain, J. J., Pérez-González, A., Mercier, N., Santonja, M., & Dolo, J. M. (2006). The Lower Acheulian site of Ambrona, Soria (Spain): ages derived from a combined ESR/U-series model. Journal of Archaeological Science, 33(2), 149-157.	Homo heidelbergensis	-2.5	41.1667	Ambrona	AS6	362000	314000	266000	Acheulean
Falguères, C., Bahain, J. J., Pérez-González, A., Mercier, N., Santonja, M., & Dolo, J. M. (2006). The Lower Acheulian site of Ambrona, Soria (Spain): ages derived from a combined ESR/U-series model. Journal of Archaeological Science, 33(2), 149-157.	Homo heidelbergensis	-2.5	41.1667	Ambrona	AS6	421000	366000	311000	Acheulean
Voinchet, P., Moreno, D., Bahain, J. J., Tissoux, H., Tombret, O., Falguères, C., ... & Ashton, N. (2015). New chronological data (ESR and ESR/U‐series) for the earliest Acheulian sites of north‐western Europe. Journal of Quaternary Science, 30(7), 610-622.	Homo heidelbergensis	2.28135	49.8864	Amiens "Rue du Manège"	fluvial sand	730000	581000	432000	Acheulean
Antoine, P., Moncel, M. H., Locht, J. L., Limondin-Lozouet, N., Auguste, P., Stoetzel, E., ... & Falgueres, C. (2015). Dating the earliest human occupation of Western Europe: new evidence from the fluvial terrace system of the Somme basin (Northern France). Quaternary International, 370, 77-99.	Homo heidelbergensis	2.28135	49.8864	Amiens "Rue du Manège"	fluvial sand	592000	531000	470000	Acheulean
Voinchet, P., Moreno, D., Bahain, J. J., Tissoux, H., Tombret, O., Falguères, C., ... & Ashton, N. (2015). New chronological data (ESR and ESR/U‐series) for the earliest Acheulian sites of north‐western Europe. Journal of Quaternary Science, 30(7), 610-622.	Homo heidelbergensis	2.28135	49.8864	Amiens "Rue du Manège"	fluvial sand	601000	536000	471000	Acheulean
Antoine, P., Moncel, M. H., Locht, J. L., Limondin-Lozouet, N., Auguste, P., Stoetzel, E., ... & Falgueres, C. (2015). Dating the earliest human occupation of Western Europe: new evidence from the fluvial terrace system of the Somme basin (Northern France). Quaternary International, 370, 77-99.	Homo heidelbergensis	2.28135	49.8864	Amiens "Rue du Manège"	fluvial sand	659000	570000	481000	Acheulean
Antoine, P., Moncel, M. H., Locht, J. L., Limondin-Lozouet, N., Auguste, P., Stoetzel, E., ... & Falgueres, C. (2015). Dating the earliest human occupation of Western Europe: new evidence from the fluvial terrace system of the Somme basin (Northern France). Quaternary International, 370, 77-99.	Homo heidelbergensis	2.28135	49.8864	Amiens "Rue du Manège"	fluvial sand	672000	579000	486000	Acheulean
Scerri, E. M., Shipton, C., Clark-Balzan, L., Frouin, M., Schwenninger, J. L., Groucutt, H. S., ... & Petraglia, M. D. (2018). The expansion of later Acheulean hominins into the Arabian Peninsula. Scientific reports, 8(1), 1-9.	Homo heidelbergensis	39.894	28.352	An Nasim	layer 8	266000	243000	220000	Acheulean
Scerri, E. M., Shipton, C., Clark-Balzan, L., Frouin, M., Schwenninger, J. L., Groucutt, H. S., ... & Petraglia, M. D. (2018). The expansion of later Acheulean hominins into the Arabian Peninsula. Scientific reports, 8(1), 1-9.	Homo heidelbergensis	39.894	28.352	An Nasim	layer 7	327000	310000	293000	Acheulean
Scerri, E. M., Shipton, C., Clark-Balzan, L., Frouin, M., Schwenninger, J. L., Groucutt, H. S., ... & Petraglia, M. D. (2018). The expansion of later Acheulean hominins into the Arabian Peninsula. Scientific reports, 8(1), 1-9.	Homo heidelbergensis	39.894	28.352	An Nasim	layer 11	353000	330000	307000	Acheulean
Blain, H. A., Santonja, M., Pérez-González, A., Panera, J., & Rubio-Jara, S. (2014). Climate and environments during Marine Isotope Stage 11 in the central Iberian Peninsula: the herpetofaunal assemblage from the Acheulean site of Áridos-1, Madrid. Quaternary Science Reviews, 94, 7-21.	Homo heidelbergensis	-3.45	40.3	Áridos-1		424700	379700	334700	Acheulean
Schmidt, E. D., Tsukamoto, S., Frechen, M., & Murray, A. S. (2014). Elevated temperature IRSL dating of loess sections in the East Eifel region of Germany. Quaternary International, 334, 141-154.	Homo heidelbergensis	7.29	50.52	Ariendorf I	pumice tephra	457000	451000	445000	Pre-Mousterian
Daura, J., Sanz, M., Arsuaga, J. L., Hoffmann, D. L., Quam, R. M., Ortega, M. C., ... & Souto, P. (2017). New Middle Pleistocene hominin cranium from Gruta da Aroeira (Portugal). Proceedings of the National Academy of Sciences, 114(13), 3397-3402.	Homo heidelbergensis	-8.61361	33.5064	Aroeira, Almonda karst system	Xc	404000	390000	376000	Acheulean and Aroeira 3 cranium
Daura, J., Sanz, M., Arsuaga, J. L., Hoffmann, D. L., Quam, R. M., Ortega, M. C., ... & Souto, P. (2017). New Middle Pleistocene hominin cranium from Gruta da Aroeira (Portugal). Proceedings of the National Academy of Sciences, 114(13), 3397-3402.	Homo heidelbergensis	-8.61361	33.5064	Aroeira, Almonda karst system	Xc	427000	408000	389000	Acheulean and human cranium
Haidle, M. N., & Pawlik, A. F. (2010). The earliest settlement of Germany: Is there anything out there?. Quaternary International, 223, 143-153.	Homo heidelbergensis	11.18	48.78	Attenfeld	clay quarry	500000	475000	450000	Acheulean and human cranium
Murray, J., Lynch, E. P., Domínguez-Alonso, P., & Barham, M. (2016). Stratigraphy and sedimentology of Azokh caves, South Caucasus. In Azokh Cave and the Transcaucasian Corridor (pp. 27-54). Springer, Cham.	Homo heidelbergensis	46.99	39.61	Azokh 1	unit Vb	316000	293000	270000	Acheulean and human remains
Doronichev, V. (2016). The Pre-Mousterian industrial complex in Europe between 400 and 300 ka: Interpreting its origin and spatiotemporal variability. Quaternary International, 409, 222-240.	Homo heidelbergensis	9.21	48.8	Bad Cannstatt, “Haas” and “Lauster” quarries		400000	375000	350000	Pre-Mousterian
Voinchet, P., Moreno, D., Bahain, J. J., Tissoux, H., Tombret, O., Falguères, C., ... & Ashton, N. (2015). New chronological data (ESR and ESR/U‐series) for the earliest Acheulian sites of north‐western Europe. Journal of Quaternary Science, 30(7), 610-622.	Homo heidelbergensis	0.747	52.38	Barnham East Farm	Sands and gravels 2	476000	393000	310000	Acheulean
Voinchet, P., Moreno, D., Bahain, J. J., Tissoux, H., Tombret, O., Falguères, C., ... & Ashton, N. (2015). New chronological data (ESR and ESR/U‐series) for the earliest Acheulian sites of north‐western Europe. Journal of Quaternary Science, 30(7), 610-622.	Homo heidelbergensis	0.747	52.38	Barnham East Farm	Sands and gravels 1	503000	448000	393000	Acheulean
Voinchet, P., Moreno, D., Bahain, J. J., Tissoux, H., Tombret, O., Falguères, C., ... & Ashton, N. (2015). New chronological data (ESR and ESR/U‐series) for the earliest Acheulian sites of north‐western Europe. Journal of Quaternary Science, 30(7), 610-622.	Homo heidelbergensis	0.62506	52.3167	Beeches Pit	Layer 5	432000	383000	334000	Acheulean
Voinchet, P., Moreno, D., Bahain, J. J., Tissoux, H., Tombret, O., Falguères, C., ... & Ashton, N. (2015). New chronological data (ESR and ESR/U‐series) for the earliest Acheulian sites of north‐western Europe. Journal of Quaternary Science, 30(7), 610-622.	Homo heidelbergensis	0.62506	52.3167	Beeches Pit	Layer 5	442000	397000	352000	Acheulean
Mania, D., Mania, U., & Vlček, E. (1994). Latest finds of skull remains ofHomo erectus from Bilzingsleben (Thuringia). Naturwissenschaften, 81(3), 123-127.	Homo heidelbergensis	11.07	51.28	Bilzingsleben		420000	385000	350000	human remains and Pre-Mousterian
Clark, J. D., De Heinzelin, J., Schick, K. D., Hart, W. K., White, T. D., WoldeGabriel, G., ... & Vrba, E. (1994). African Homo erectus: old radiometric ages and young Oldowan assemblages in the Middle Awash Valley, Ethiopia. Science, 264(5167), 1907-1910.	Homo heidelbergensis	40.5	10.6	Bodo	unit U	670000	640000	610000	human remains and Acheulean
Hardy, B. L., Moncel, M. H., Despriée, J., Courcimault, G., & Voinchet, P. (2018). Middle Pleistocene hominin behavior at the 700ka Acheulean site of la Noira (France). Quaternary Science Reviews, 199, 60-82.	Homo heidelbergensis	2.15398	47.1495	Brinay La Noira	sheet B	700000	630000	560000	Acheulean
Hardy, B. L., Moncel, M. H., Despriée, J., Courcimault, G., & Voinchet, P. (2018). Middle Pleistocene hominin behavior at the 700ka Acheulean site of la Noira (France). Quaternary Science Reviews, 199, 60-82.	Homo heidelbergensis	2.15398	47.1495	Brinay La Noira	sheet B	660000	630000	600000	Acheulean
Hardy, B. L., Moncel, M. H., Despriée, J., Courcimault, G., & Voinchet, P. (2018). Middle Pleistocene hominin behavior at the 700ka Acheulean site of la Noira (France). Quaternary Science Reviews, 199, 60-82.	Homo heidelbergensis	2.15398	47.1495	Brinay La Noira	sheet B	760000	680000	600000	Acheulean
Hardy, B. L., Moncel, M. H., Despriée, J., Courcimault, G., & Voinchet, P. (2018). Middle Pleistocene hominin behavior at the 700ka Acheulean site of la Noira (France). Quaternary Science Reviews, 199, 60-82.	Homo heidelbergensis	2.15398	47.1495	Brinay La Noira	sheet B	710000	660000	610000	Acheulean
Hardy, B. L., Moncel, M. H., Despriée, J., Courcimault, G., & Voinchet, P. (2018). Middle Pleistocene hominin behavior at the 700ka Acheulean site of la Noira (France). Quaternary Science Reviews, 199, 60-82.	Homo heidelbergensis	2.15398	47.1495	Brinay La Noira	sheet B	780000	700000	620000	Acheulean
Hardy, B. L., Moncel, M. H., Despriée, J., Courcimault, G., & Voinchet, P. (2018). Middle Pleistocene hominin behavior at the 700ka Acheulean site of la Noira (France). Quaternary Science Reviews, 199, 60-82.	Homo heidelbergensis	2.15398	47.1495	Brinay La Noira	sheet B	760000	700000	640000	Acheulean
Grün, R., Pike, A., McDermott, F., Eggins, S., Mortimer, G., Aubert, M., ... & Brink, J. (2020). Dating the skull from Broken Hill, Zambia, and its position in human evolution. Nature, 1-4.	Homo heidelbergensis	28.42	-14.46	Broken Hill		324000	299000	274000	human remain
Voinchet, P., Moreno, D., Bahain, J. J., Tissoux, H., Tombret, O., Falguères, C., ... & Ashton, N. (2015). New chronological data (ESR and ESR/U‐series) for the earliest Acheulian sites of north‐western Europe. Journal of Quaternary Science, 30(7), 610-622.	Homo heidelbergensis	-1.00549	52.7382	Brooksby	Sands and gravels	330000	294000	258000	Acheulean
Voinchet, P., Moreno, D., Bahain, J. J., Tissoux, H., Tombret, O., Falguères, C., ... & Ashton, N. (2015). New chronological data (ESR and ESR/U‐series) for the earliest Acheulian sites of north‐western Europe. Journal of Quaternary Science, 30(7), 610-622.	Homo heidelbergensis	-1.00549	52.7382	Brooksby	Thurmaston Formation	407000	371000	335000	Acheulean
Voinchet, P., Moreno, D., Bahain, J. J., Tissoux, H., Tombret, O., Falguères, C., ... & Ashton, N. (2015). New chronological data (ESR and ESR/U‐series) for the earliest Acheulian sites of north‐western Europe. Journal of Quaternary Science, 30(7), 610-622.	Homo heidelbergensis	-1.00549	52.7382	Brooksby	Sands and gravels	424000	384000	344000	Acheulean
Voinchet, P., Moreno, D., Bahain, J. J., Tissoux, H., Tombret, O., Falguères, C., ... & Ashton, N. (2015). New chronological data (ESR and ESR/U‐series) for the earliest Acheulian sites of north‐western Europe. Journal of Quaternary Science, 30(7), 610-622.	Homo heidelbergensis	-1.00549	52.7382	Brooksby	Brandon Formation	610000	542000	474000	Acheulean
Voinchet, P., Moreno, D., Bahain, J. J., Tissoux, H., Tombret, O., Falguères, C., ... & Ashton, N. (2015). New chronological data (ESR and ESR/U‐series) for the earliest Acheulian sites of north‐western Europe. Journal of Quaternary Science, 30(7), 610-622.	Homo heidelbergensis	-1.00549	52.7382	Brooksby	Brandon Formation	656000	619000	582000	Acheulean
Voinchet, P., Moreno, D., Bahain, J. J., Tissoux, H., Tombret, O., Falguères, C., ... & Ashton, N. (2015). New chronological data (ESR and ESR/U‐series) for the earliest Acheulian sites of north‐western Europe. Journal of Quaternary Science, 30(7), 610-622.	Homo heidelbergensis	-1.00549	52.7382	Brooksby	Thurmaston Formation	774000	710000	646000	Acheulean
Bahain, J. J., Falguères, C., Laurent, M., Voinchet, P., Dolo, J. M., Antoine, P., & Tuffreau, A. (2007). ESR chronology of the Somme River Terrace system and first human settlements in Northern France. Quaternary Geochronology, 2(1-4), 356-362.; Antoine, P., Auguste, P., Bahain, J. J., Chausse, C., Falgueres, C., Ghaleb, B., ... & Voinchet, P. (2010). Chronostratigraphy and palaeoenvironments of…	Homo heidelbergensis	2.35	49.8667	Cagny La Garenne	U6	516000	448000	380000	Acheulean
Bahain, J. J., Falguères, C., Laurent, M., Voinchet, P., Dolo, J. M., Antoine, P., & Tuffreau, A. (2007). ESR chronology of the Somme River Terrace system and first human settlements in Northern France. Quaternary Geochronology, 2(1-4), 356-362.; Antoine, P., Auguste, P., Bahain, J. J., Chausse, C., Falgueres, C., Ghaleb, B., ... & Voinchet, P. (2010). Chronostratigraphy and palaeoenvironments of…	Homo heidelbergensis	2.35	49.8667	Cagny La Garenne	U1a	496000	443000	390000	Acheulean
Antoine, P., Auguste, P., Bahain, J. J., Chausse, C., Falgueres, C., Ghaleb, B., ... & Voinchet, P. (2010). Chronostratigraphy and palaeoenvironments of Acheulean occupations in Northern France (Somme, Seine and Yonne valleys). Quaternary International, 223, 456-461.; Bahain, J. J., Falguères, C., Laurent, M., Voinchet, P., Dolo, J. M., Antoine, P., & Tuffreau, A. (2007). ESR chronology of the So…	Homo heidelbergensis	2.35	49.8667	Cagny l'Epinette	I1b fluvial silt	266000	231000	196000	Acheulean
Antoine, P., Auguste, P., Bahain, J. J., Chausse, C., Falgueres, C., Ghaleb, B., ... & Voinchet, P. (2010). Chronostratigraphy and palaeoenvironments of Acheulean occupations in Northern France (Somme, Seine and Yonne valleys). Quaternary International, 223, 456-461.; Bahain, J. J., Falguères, C., Laurent, M., Voinchet, P., Dolo, J. M., Antoine, P., & Tuffreau, A. (2007). ESR chronology of the So…	Homo heidelbergensis	2.35	49.8667	Cagny l'Epinette	H slope deposit	291000	253000	215000	Acheulean
Antoine, P., Auguste, P., Bahain, J. J., Chausse, C., Falgueres, C., Ghaleb, B., ... & Voinchet, P. (2010). Chronostratigraphy and palaeoenvironments of Acheulean occupations in Northern France (Somme, Seine and Yonne valleys). Quaternary International, 223, 456-461.; Bahain, J. J., Falguères, C., Laurent, M., Voinchet, P., Dolo, J. M., Antoine, P., & Tuffreau, A. (2007). ESR chronology of the So…	Homo heidelbergensis	2.35	49.8667	Cagny l'Epinette	H slope deposit	306000	266000	226000	Acheulean
Antoine, P., Auguste, P., Bahain, J. J., Chausse, C., Falgueres, C., Ghaleb, B., ... & Voinchet, P. (2010). Chronostratigraphy and palaeoenvironments of Acheulean occupations in Northern France (Somme, Seine and Yonne valleys). Quaternary International, 223, 456-461.; Bahain, J. J., Falguères, C., Laurent, M., Voinchet, P., Dolo, J. M., Antoine, P., & Tuffreau, A. (2007). ESR chronology of the So…	Homo heidelbergensis	2.35	49.8667	Cagny l'Epinette	Ib fluvial silt	349000	296000	243000	Acheulean
Moigne, A. M., Valensi, P., Auguste, P., García-Solano, J., Tuffreau, A., Lamotte, A., ... & Moncel, M. H. (2016). Bone retouchers from Lower Palaeolithic sites: Terra Amata, Orgnac 3, Cagny-l'Epinette and Cueva del Angel. Quaternary International, 409, 195-212.	Homo heidelbergensis	2.35	49.8667	Cagny l'Epinette	Ib fluvial silt	332000	289000	246000	Acheulean
Antoine, P., Auguste, P., Bahain, J. J., Chausse, C., Falgueres, C., Ghaleb, B., ... & Voinchet, P. (2010). Chronostratigraphy and palaeoenvironments of Acheulean occupations in Northern France (Somme, Seine and Yonne valleys). Quaternary International, 223, 456-461.; Bahain, J. J., Falguères, C., Laurent, M., Voinchet, P., Dolo, J. M., Antoine, P., & Tuffreau, A. (2007). ESR chronology of the So…	Homo heidelbergensis	2.35	49.8667	Cagny l'Epinette	Ib fluvial silt	335000	291000	247000	Acheulean
Antoine, P., Auguste, P., Bahain, J. J., Chausse, C., Falgueres, C., Ghaleb, B., ... & Voinchet, P. (2010). Chronostratigraphy and palaeoenvironments of Acheulean occupations in Northern France (Somme, Seine and Yonne valleys). Quaternary International, 223, 456-461.; Bahain, J. J., Falguères, C., Laurent, M., Voinchet, P., Dolo, J. M., Antoine, P., & Tuffreau, A. (2007). ESR chronology of the So…	Homo heidelbergensis	2.35	49.8667	Cagny l'Epinette	Ib fluvial silt	366000	318000	270000	Acheulean
Bahain, J. J., Falguères, C., Laurent, M., Voinchet, P., Dolo, J. M., Antoine, P., & Tuffreau, A. (2007). ESR chronology of the Somme River Terrace system and first human settlements in Northern France. Quaternary Geochronology, 2(1-4), 356-362.	Homo heidelbergensis	2.35	49.8667	Cagny Rocade (Carrière Carpentier, Formation VII)	Fluvial sands	619000	509000	399000	Acheulean
Bahain, J. J., Falguères, C., Laurent, M., Voinchet, P., Dolo, J. M., Antoine, P., & Tuffreau, A. (2007). ESR chronology of the Somme River Terrace system and first human settlements in Northern France. Quaternary Geochronology, 2(1-4), 356-362.	Homo heidelbergensis	2.35	49.8667	Cagny Rocade (Carrière Carpentier, Formation VII)	Fluvial sands	723000	589000	455000	Acheulean
Nomade, S., Muttoni, G., Guillou, H., Robin, E., & Scardia, G. (2011). First 40Ar/39Ar age of the Ceprano man (central Italy). Quaternary Geochronology, 6(5), 453-457.	Homo heidelbergensis	13.51	41.55	Campogrande (Ceprano basin)	K layer	357000	353000	349000	human remains
Raynal, J. P., Alaoui, F. Z. S., Magoga, L., Mohib, A., & Zouak, M. (2002). Casablanca and the earliest occupation of North Atlantic Morocco. Paléorivages de Casablanca. Stratigraphie et Préhistoire ancienne au Maroc atlantique, 13(1), 65-77.	Homo heidelbergensis	1.09	36.49	Cap Chatelier	(Sidi Abderrahmane Cunette)	381000	317000	253000	Acheulean
Raynal, J. P., Alaoui, F. Z. S., Magoga, L., Mohib, A., & Zouak, M. (2002). Casablanca and the earliest occupation of North Atlantic Morocco. Paléorivages de Casablanca. Stratigraphie et Préhistoire ancienne au Maroc atlantique, 13(1), 65-77.	Homo heidelbergensis	1.09	36.49	Cap Chatelier	(Sidi Abderrahmane Cunette)	410000	376000	342000	Acheulean
Marra, F., Nomade, S., Pereira, A., Petronio, C., Salari, L., Sottili, G., ... & Florindo, F. (2018). A review of the geologic sections and the faunal assemblages of Aurelian Mammal Age of Latium (Italy) in the light of a new chronostratigraphic framework. Quaternary Science Reviews, 181, 173-199.	Homo heidelbergensis	12.28	41.9	Castel di Guido	pyroclastic flow deposit	414000	412000	410000	Acheulean and human remains
Falguères, C., Shao, Q., Han, F., Bahain, J. J., Richard, M., Perrenoud, C., & Moigne, A. M. (2015). New ESR and U-series dating at Caune de l'Arago, France: A key-site for European Middle Pleistocene. Quaternary Geochronology, 30, 547-553.	Homo heidelbergensis	2.75	42.8166	Caune de l’Arago	G	453000	396000	339000	Acheulean
Falguères, C., Shao, Q., Han, F., Bahain, J. J., Richard, M., Perrenoud, C., & Moigne, A. M. (2015). New ESR and U-series dating at Caune de l'Arago, France: A key-site for European Middle Pleistocene. Quaternary Geochronology, 30, 547-553.	Homo heidelbergensis	2.75	42.8166	Caune de l’Arago	G	511000	433000	355000	Acheulean
Falguères, C., Shao, Q., Han, F., Bahain, J. J., Richard, M., Perrenoud, C., & Moigne, A. M. (2015). New ESR and U-series dating at Caune de l'Arago, France: A key-site for European Middle Pleistocene. Quaternary Geochronology, 30, 547-553.	Homo heidelbergensis	2.75	42.8166	Caune de l’Arago	G	461000	410000	359000	Acheulean
Falguères, C., Shao, Q., Han, F., Bahain, J. J., Richard, M., Perrenoud, C., & Moigne, A. M. (2015). New ESR and U-series dating at Caune de l'Arago, France: A key-site for European Middle Pleistocene. Quaternary Geochronology, 30, 547-553.	Homo heidelbergensis	2.75	42.8166	Caune de l’Arago	P	422000	392000	362000	Acheulean
Falguères, C., Shao, Q., Han, F., Bahain, J. J., Richard, M., Perrenoud, C., & Moigne, A. M. (2015). New ESR and U-series dating at Caune de l'Arago, France: A key-site for European Middle Pleistocene. Quaternary Geochronology, 30, 547-553.	Homo heidelbergensis	2.75	42.8166	Caune de l’Arago	G	488000	436000	384000	Acheulean
Falguères, C., Shao, Q., Han, F., Bahain, J. J., Richard, M., Perrenoud, C., & Moigne, A. M. (2015). New ESR and U-series dating at Caune de l'Arago, France: A key-site for European Middle Pleistocene. Quaternary Geochronology, 30, 547-553.	Homo heidelbergensis	2.75	42.8166	Caune de l’Arago	G	481000	433000	385000	Acheulean
Falguères, C., Shao, Q., Han, F., Bahain, J. J., Richard, M., Perrenoud, C., & Moigne, A. M. (2015). New ESR and U-series dating at Caune de l'Arago, France: A key-site for European Middle Pleistocene. Quaternary Geochronology, 30, 547-553.	Homo heidelbergensis	2.75	42.8166	Caune de l’Arago	G	476000	433000	390000	Acheulean
Falguères, C., Shao, Q., Han, F., Bahain, J. J., Richard, M., Perrenoud, C., & Moigne, A. M. (2015). New ESR and U-series dating at Caune de l'Arago, France: A key-site for European Middle Pleistocene. Quaternary Geochronology, 30, 547-553.	Homo heidelbergensis	2.75	42.8166	Caune de l’Arago	P	462000	428000	394000	Acheulean
Falguères, C., Shao, Q., Han, F., Bahain, J. J., Richard, M., Perrenoud, C., & Moigne, A. M. (2015). New ESR and U-series dating at Caune de l'Arago, France: A key-site for European Middle Pleistocene. Quaternary Geochronology, 30, 547-553.	Homo heidelbergensis	2.75	42.8166	Caune de l’Arago	G	495000	452000	409000	Acheulean
Falguères, C., Shao, Q., Han, F., Bahain, J. J., Richard, M., Perrenoud, C., & Moigne, A. M. (2015). New ESR and U-series dating at Caune de l'Arago, France: A key-site for European Middle Pleistocene. Quaternary Geochronology, 30, 547-553.	Homo heidelbergensis	2.75	42.8166	Caune de l’Arago	P	638000	532000	426000	Acheulean
Falguères, C., Shao, Q., Han, F., Bahain, J. J., Richard, M., Perrenoud, C., & Moigne, A. M. (2015). New ESR and U-series dating at Caune de l'Arago, France: A key-site for European Middle Pleistocene. Quaternary Geochronology, 30, 547-553.	Homo heidelbergensis	2.75	42.8166	Caune de l’Arago	G	580000	513000	446000	Acheulean
Li, H., Kuman, K., Leader, G. M., & Couzens, R. (2018). Handaxes in South Africa: Two case studies in the early and later Acheulean. Quaternary International, 480, 29-42.	Homo heidelbergensis	28.85	-24.2	Cave of Hearths	Bed 3	600000	500000	400000	Acheulean and human remains
López-Recio, M., Silva, P. G., Roquero, E., Cunha, P., Tapias, F., Alcaraz Castaño, M., ... & Ortiz, J. E. (2015). Geocronología de los yacimientos achelenses de Pinedo y Cien Fanegas (Valle del Tajo) e implicaciones en la evolución fluvial en el entorno de Toledo (España). Estudios Geológicos.	Homo heidelbergensis	-3.59	40.02	Cien Fanegas	Terraza T 10–11	309000	292000	275000	Acheulean
Duval, M., Arnold, L. J., Guilarte, V., Demuro, M., Santonja, M., & Pérez-González, A. (2017). Electron spin resonance dating of optically bleached quartz grains from the Middle Palaeolithic site of Cuesta de la Bajada (Spain) using the multiple centres approach. Quaternary Geochronology, 37, 82-96.	Homo heidelbergensis	-1.10803	40.3656	Cuesta de la Bajada	CB3	286000	264000	242000	Acheulean
Duval, M., Arnold, L. J., Guilarte, V., Demuro, M., Santonja, M., & Pérez-González, A. (2017). Electron spin resonance dating of optically bleached quartz grains from the Middle Palaeolithic site of Cuesta de la Bajada (Spain) using the multiple centres approach. Quaternary Geochronology, 37, 82-96.	Homo heidelbergensis	-1.10803	40.3656	Cuesta de la Bajada	CB3	360000	328000	296000	Acheulean
Duval, M., Arnold, L. J., Guilarte, V., Demuro, M., Santonja, M., & Pérez-González, A. (2017). Electron spin resonance dating of optically bleached quartz grains from the Middle Palaeolithic site of Cuesta de la Bajada (Spain) using the multiple centres approach. Quaternary Geochronology, 37, 82-96.	Homo heidelbergensis	-1.10803	40.3656	Cuesta de la Bajada	CB3	352000	324000	296000	Acheulean
Falguères, C., Ghaleb, B., Tombret, O., Arous, E. B., Richard, M., Moigne, A. M., ... & Barroso-Ruiz, C. (2019). ESR/U-series dates on Equus teeth from the Middle Pleistocene Acheulean site of Cueva del Angel, Spain. Quaternary Geochronology, 49, 297-302.	Homo heidelbergensis	-4.41639	37.4061	Cueva del Angel	VII level 4	251000	230000	209000	Acheulean
Falguères, C., Ghaleb, B., Tombret, O., Arous, E. B., Richard, M., Moigne, A. M., ... & Barroso-Ruiz, C. (2019). ESR/U-series dates on Equus teeth from the Middle Pleistocene Acheulean site of Cueva del Angel, Spain. Quaternary Geochronology, 49, 297-302.	Homo heidelbergensis	-4.41639	37.4061	Cueva del Angel	XVI level 1	250000	232000	214000	Acheulean
Falguères, C., Ghaleb, B., Tombret, O., Arous, E. B., Richard, M., Moigne, A. M., ... & Barroso-Ruiz, C. (2019). ESR/U-series dates on Equus teeth from the Middle Pleistocene Acheulean site of Cueva del Angel, Spain. Quaternary Geochronology, 49, 297-302.	Homo heidelbergensis	-4.41639	37.4061	Cueva del Angel	IV level 10	265000	244000	223000	Acheulean
Falguères, C., Ghaleb, B., Tombret, O., Arous, E. B., Richard, M., Moigne, A. M., ... & Barroso-Ruiz, C. (2019). ESR/U-series dates on Equus teeth from the Middle Pleistocene Acheulean site of Cueva del Angel, Spain. Quaternary Geochronology, 49, 297-302.	Homo heidelbergensis	-4.41639	37.4061	Cueva del Angel	VI level 5	316000	294000	272000	Acheulean
Falguères, C., Ghaleb, B., Tombret, O., Arous, E. B., Richard, M., Moigne, A. M., ... & Barroso-Ruiz, C. (2019). ESR/U-series dates on Equus teeth from the Middle Pleistocene Acheulean site of Cueva del Angel, Spain. Quaternary Geochronology, 49, 297-302.	Homo heidelbergensis	-4.41639	37.4061	Cueva del Angel	VI level 5	354000	328000	302000	Acheulean
Falguères, C., Ghaleb, B., Tombret, O., Arous, E. B., Richard, M., Moigne, A. M., ... & Barroso-Ruiz, C. (2019). ESR/U-series dates on Equus teeth from the Middle Pleistocene Acheulean site of Cueva del Angel, Spain. Quaternary Geochronology, 49, 297-302.	Homo heidelbergensis	-4.41639	37.4061	Cueva del Angel	VIII level 8	379000	350000	321000	Acheulean
Sun, X., Yi, S., Lu, H., & Zhang, W. (2017). TT-OSL and post-IR IRSL dating of the Dali Man site in central China. Quaternary International, 434, 99-106.	Homo heidelbergensis	109.73	34.86	Dali	unit 3	272570	258330	244090	human remains and East-Asia Oldowan-like (small tool industry)
Sun, X., Yi, S., Lu, H., & Zhang, W. (2017). TT-OSL and post-IR IRSL dating of the Dali Man site in central China. Quaternary International, 434, 99-106.	Homo heidelbergensis	109.73	34.86	Dali	unit 3	338000	295000	252000	human remains and East-Asia Oldowan-like (small tool industry)
Bahain, J. J., Falguères, C., Shao, Q., Tombret, O., Duval, M., & Dolo, J. M. (2015). La datation ESR/U-Th de restes paléontologiques, un outil pour estimer le possible remaniementdes niveaux archéologiques?. Quaternaire. Revue de l'Association française pour l'étude du Quaternaire, 26(3), 213-225.	Homo heidelbergensis	109.73	34.86	Dali	unit 3	281600	267690	253780	human remains and East-Asia Oldowan-like (small tool industry)
Iovita, R., Fitzsimmons, K. E., Dobos, A., Hambach, U., Hilgers, A., & Zander, A. (2012). Dealul Guran: evidence for Lower Palaeolithic (MIS 11) occupation of the Lower Danube loess steppe. Antiquity, 86(334), 973-989.	Homo heidelbergensis	28.08	44.37	Dealul Guran	unit D-E	424000	388000	352000	Pre-Mousterian
Iovita, R., Fitzsimmons, K. E., Dobos, A., Hambach, U., Hilgers, A., & Zander, A. (2012). Dealul Guran: evidence for Lower Palaeolithic (MIS 11) occupation of the Lower Danube loess steppe. Antiquity, 86(334), 973-989.	Homo heidelbergensis	28.08	44.37	Dealul Guran	unit D-E	415000	392000	369000	Pre-Mousterian
Mercier, N., Valladas, H., Meignen, L., Joron, J. L., Tushabramishvili, N., Adler, D. S., & Bar-Yosef, O. (2010). Dating the Early Middle Palaeolithic laminar industry from Djruchula Cave, Republic of Georgia. Paléorient, 163-173.	Homo heidelbergensis	43.349	42.3413	Djruchula	layer 2	257000	227000	197000	Acheulo-Yabrudian
Mercier, N., Valladas, H., Meignen, L., Joron, J. L., Tushabramishvili, N., Adler, D. S., & Bar-Yosef, O. (2010). Dating the Early Middle Palaeolithic laminar industry from Djruchula Cave, Republic of Georgia. Paléorient, 163-173.	Homo heidelbergensis	43.349	42.3413	Djruchula	layer 2	269000	243000	217000	Acheulo-Yabrudian
Mercier, N., Valladas, H., Meignen, L., Joron, J. L., Tushabramishvili, N., Adler, D. S., & Bar-Yosef, O. (2010). Dating the Early Middle Palaeolithic laminar industry from Djruchula Cave, Republic of Georgia. Paléorient, 163-173.	Homo heidelbergensis	43.349	42.3413	Djruchula	layer 2	285000	259000	233000	Acheulo-Yabrudian
Masojć, M., Kim, J. Y., Krupa-Kurzynowska, J., Sohn, Y. K., Ehlert, M., Michalec, G., ... & Jadain, M. A. (2021). The oldest Homo erectus buried lithic horizon from the Eastern Saharan Africa. EDAR 7-an Acheulean assemblage with Kombewa method from the Eastern Desert, Sudan. PloS one, 16(3), e0248279.	Homo heidelbergensis	34.645	17.893	EDAR 135		400000	391000	382000	Acheulean
Klein, R. G., Avery, G., Cruz-Uribe, K., & Steele, T. E. (2007). The mammalian fauna associated with an archaic hominin skullcap and later Acheulean artifacts at Elandsfontein, Western Cape Province, South Africa. Journal of Human Evolution, 52(2), 164-186.	Homo heidelbergensis	18.15	-33.05	Elandsfontein		1000000	800000	600000	Acheulean and human remains
McNabb, J. (2017). Journeys in space and time. Assessing the link between Acheulean handaxes and genetic explanations. Journal of Archaeological Science: Reports, 13, 403-414.	Homo heidelbergensis	0.67	52.38	Elveden		424000	399000	374000	Acheulean
Hérisson, D., Coutard, S., Goval, E., Locht, J. L., Antoine, P., Chantreau, Y., & Debenham, N. (2016). A new key-site for the end of Lower Palaeolithic and the onset of Middle Palaeolithic at Etricourt-Manancourt (Somme, France). Quaternary International, 409, 73-91.	Homo heidelbergensis	2.99485	50.028	Etricourt‑Manancourt	arch. layer HUD	309000	288000	267000	Acheulean
Trinkaus, E. (2004). Eyasi 1 and the suprainiac fossa. American Journal of Physical Anthropology: The Official Publication of the American Association of Physical Anthropologists, 124(1), 28-32.	Homo heidelbergensis	35.01	-3.53	Eyasi 1	Eyasi Beds	400000	300000	200000	human remains
Pereira, A., Nomade, S., Moncel, M. H., Voinchet, P., Bahain, J. J., Biddittu, I., ... & Scardia, G. (2018). Integrated geochronology of Acheulian sites from the southern Latium (central Italy): Insights on human-environment interaction and the technological innovations during the MIS 11-MIS 10 period. Quaternary Science Reviews, 187, 112-129.	Homo heidelbergensis	13.14	41.74	Fontana Ranuccio	core FR4 (Pozzolane nere)	418000	408000	398000	human remains
Bidditu, I. (1979). Anagni, a K-Ar dated Lower and Middle Pleistocene site, central Italy: preliminary report. Quaternaria, 21, 53-71.	Homo heidelbergensis	13.14	41.74	Fontana Ranuccio	core FR2	470000	458000	446000	human remains
Demuro, M., Arnold, L. J., Parés, J. M., Pérez-González, A., Ortega, A. I., Arsuaga, J. L., ... & Carbonell, E. (2014). New luminescence ages for the Galería Complex archaeological site: resolving chronological uncertainties on the acheulean record of the Sierra de Atapuerca, Northern Spain. PloS one, 9(10), e110169.	Homo heidelbergensis	-3.5189	42.3525	Galeria Complex	GIIIa TG10A	249000	231000	213000	Acheulean
Demuro, M., Arnold, L. J., Parés, J. M., Pérez-González, A., Ortega, A. I., Arsuaga, J. L., ... & Carbonell, E. (2014). New luminescence ages for the Galería Complex archaeological site: resolving chronological uncertainties on the acheulean record of the Sierra de Atapuerca, Northern Spain. PloS one, 9(10), e110169.	Homo heidelbergensis	-3.5189	42.3525	Galeria Complex	GIIIb TG11	248000	236000	224000	Acheulean
Demuro, M., Arnold, L. J., Parés, J. M., Pérez-González, A., Ortega, A. I., Arsuaga, J. L., ... & Carbonell, E. (2014). New luminescence ages for the Galería Complex archaeological site: resolving chronological uncertainties on the acheulean record of the Sierra de Atapuerca, Northern Spain. PloS one, 9(10), e110169.	Homo heidelbergensis	-3.5189	42.3525	Galeria Complex	GIIIa TG10A	260000	244000	228000	Acheulean
Demuro, M., Arnold, L. J., Parés, J. M., Pérez-González, A., Ortega, A. I., Arsuaga, J. L., ... & Carbonell, E. (2014). New luminescence ages for the Galería Complex archaeological site: resolving chronological uncertainties on the acheulean record of the Sierra de Atapuerca, Northern Spain. PloS one, 9(10), e110169.	Homo heidelbergensis	-3.5189	42.3525	Galeria Complex	GIIIb TG11	280000	260000	240000	Acheulean
Demuro, M., Arnold, L. J., Parés, J. M., Pérez-González, A., Ortega, A. I., Arsuaga, J. L., ... & Carbonell, E. (2014). New luminescence ages for the Galería Complex archaeological site: resolving chronological uncertainties on the acheulean record of the Sierra de Atapuerca, Northern Spain. PloS one, 9(10), e110169.	Homo heidelbergensis	-3.5189	42.3525	Galeria Complex	GIIa TG7	301000	284000	267000	Acheulean and human remains
Demuro, M., Arnold, L. J., Parés, J. M., Pérez-González, A., Ortega, A. I., Arsuaga, J. L., ... & Carbonell, E. (2014). New luminescence ages for the Galería Complex archaeological site: resolving chronological uncertainties on the acheulean record of the Sierra de Atapuerca, Northern Spain. PloS one, 9(10), e110169.	Homo heidelbergensis	-3.5189	42.3525	Galeria Complex	GIIa TG7	366000	324000	282000	Acheulean and human remains
Demuro, M., Arnold, L. J., Parés, J. M., Pérez-González, A., Ortega, A. I., Arsuaga, J. L., ... & Carbonell, E. (2014). New luminescence ages for the Galería Complex archaeological site: resolving chronological uncertainties on the acheulean record of the Sierra de Atapuerca, Northern Spain. PloS one, 9(10), e110169.	Homo heidelbergensis	-3.5189	42.3525	Galeria Complex	GIIa TG7	362000	329000	296000	Acheulean and human remains
Demuro, M., Arnold, L. J., Parés, J. M., Pérez-González, A., Ortega, A. I., Arsuaga, J. L., ... & Carbonell, E. (2014). New luminescence ages for the Galería Complex archaeological site: resolving chronological uncertainties on the acheulean record of the Sierra de Atapuerca, Northern Spain. PloS one, 9(10), e110169.	Homo heidelbergensis	-3.5189	42.3525	Galeria Complex	GIIa TG7	356000	335000	314000	Acheulean and human remains
Profico, A., Di Vincenzo, F., Gagliardi, L., Piperno, M., & Manzi, G. (2016). Filling the gap. Human cranial remains from Gombore II (Melka Kunture, Ethiopia; ca. 850 ka) and the origin of Homo heidelbergensis. Journal of Anthropological Sciences, 94, 1-24.	Homo heidelbergensis	37.38	8.41	Gombore II	archeological layer	722000	709000	696000	Acheulean and human remains
Profico, A., Di Vincenzo, F., Gagliardi, L., Piperno, M., & Manzi, G. (2016). Filling the gap. Human cranial remains from Gombore II (Melka Kunture, Ethiopia; ca. 850 ka) and the origin of Homo heidelbergensis. Journal of Anthropological Sciences, 94, 1-24.	Homo heidelbergensis	37.38	8.41	Gombore II	archeological layer	885000	875000	865000	Acheulean and human remains
Hérisson, D., Airvaux, J., Lenoble, A., Richter, D., Claud, E., & Primault, J. (2016). Between the northern and southern regions of western Europe: the acheulean site of La Grande Vallée (Colombiers, Vienne, France). Quaternary International, 411, 108-131.	Homo heidelbergensis	0.41	46.76	Grande Vallée	U5c	482000	410000	338000	Acheulean
Hérisson, D., Airvaux, J., Lenoble, A., Richter, D., Claud, E., & Primault, J. (2016). Between the northern and southern regions of western Europe: the acheulean site of La Grande Vallée (Colombiers, Vienne, France). Quaternary International, 411, 108-131.	Homo heidelbergensis	0.41	46.76	Grande Vallée	U5a	503000	423000	343000	Acheulean
Hérisson, D., Airvaux, J., Lenoble, A., Richter, D., Claud, E., & Primault, J. (2016). Between the northern and southern regions of western Europe: the acheulean site of La Grande Vallée (Colombiers, Vienne, France). Quaternary International, 411, 108-131.	Homo heidelbergensis	0.41	46.76	Grande Vallée	U5g	521000	473000	425000	Acheulean
Hernandez, M., Mercier, N., Rigaud, J. P., Texier, J. P., & Delpech, F. (2014). A revised chronology for the Grotte Vaufrey (Dordogne, France) based on TT-OSL dating of sedimentary quartz. Journal of human evolution, 75, 53-63.	Homo heidelbergensis	1.2	44.8	Grotte Vaufrey	unit 4, layer X-XI	283000	264000	245000	Acheulean
Hernandez, M., Mercier, N., Rigaud, J. P., Texier, J. P., & Delpech, F. (2014). A revised chronology for the Grotte Vaufrey (Dordogne, France) based on TT-OSL dating of sedimentary quartz. Journal of human evolution, 75, 53-63.	Homo heidelbergensis	1.2	44.8	Grotte Vaufrey	unit 5, layer XIII	338000	304000	270000	Acheulean
Hernandez, M., Mercier, N., Rigaud, J. P., Texier, J. P., & Delpech, F. (2014). A revised chronology for the Grotte Vaufrey (Dordogne, France) based on TT-OSL dating of sedimentary quartz. Journal of human evolution, 75, 53-63.	Homo heidelbergensis	1.2	44.8	Grotte Vaufrey	unit 4, layer XII	370000	343000	316000	Acheulean
Despriée, J., Voinchet, P., Tissoux, H., Bahain, J. J., Falguères, C., Courcimault, G., ... & Sala, R. (2011). Lower and Middle Pleistocene human settlements recorded in fluvial deposits of the middle Loire River Basin, Centre Region, France. Quaternary Science Reviews, 30(11-12), 1474-1485.	Homo heidelbergensis	1.16	47.88	Grouais de Chicheray (Pezou)	upper part of sand level	458000	398000	338000	Acheulean
Bates, M. R., Wenban-Smith, F. F., Bello, S. M., Bridgland, D. R., Buck, L. T., Collins, M. J., ... & Rhodes, E. (2014). Late persistence of the Acheulian in southern Britain in an MIS 8 interstadial: evidence from Harnham, Wiltshire. Quaternary Science Reviews, 101, 159-176.	Homo heidelbergensis	-1.79863	51.0507	Harnham	Trench 60	267000	248000	229000	Acheulean
Bates, M. R., Wenban-Smith, F. F., Bello, S. M., Bridgland, D. R., Buck, L. T., Collins, M. J., ... & Rhodes, E. (2014). Late persistence of the Acheulian in southern Britain in an MIS 8 interstadial: evidence from Harnham, Wiltshire. Quaternary Science Reviews, 101, 159-176.	Homo heidelbergensis	-1.79863	51.0507	Harnham	Trench 59	275000	255000	235000	Acheulean
Cameron, D., Patnaik, R., & Sahni, A. (2004). The phylogenetic significance of the Middle Pleistocene Narmada hominin cranium from central India. International Journal of Osteoarchaeology, 14(6), 419-447.	Homo heidelbergensis	81.45	22.4	Hathnora (Narmada valley)	Unit I (top)	259600	236000	212400	human remains
Clark, J. D., Beyene, Y., WoldeGabriel, G., Hart, W. K., Renne, P. R., Gilbert, H., ... & Boisserie, J. R. (2003). Stratigraphic, chronological and behavioural contexts of Pleistocene Homo sapiens from Middle Awash, Ethiopia. Nature, 423(6941), 747.	Homo heidelbergensis	40.52	10.29	Herto	lower member	276000	260000	244000	Acheulean
Stynder, D. D., Moggi-Cecchi, J., Berger, L. R., & Parkington, J. E. (2001). Human mandibular incisors from the late Middle Pleistocene locality of Hoedjiespunt 1, South Africa. Journal of Human Evolution, 41(5), 369-383.	Homo heidelbergensis	17.96	-33.02	Hoedjiespunt 1	HOMS layer	300000	250000	200000	human remains
Bar-Yosef, O., & Belmaker, M. (2011). Early and Middle Pleistocene faunal and hominins dispersals through Southwestern Asia. Quaternary Science Reviews, 30(11-12), 1318-1337.	Homo heidelbergensis	34.78	32.01	Holon		500000	450000	400000	Acheulo-Yabrudian
Grün, R., & Schwarcz, H. P. (2000). Revised open system U-series/ESR age calculations for teeth from Stratum C at the Hoxnian Interglacial type locality, England. Quaternary Science Reviews, 19(12), 1151-1154.	Homo heidelbergensis	1.19294	52.344	Hoxne	C	446000	404000	362000	Acheulean
Wu, X. J., Pei, S. W., Cai, Y. J., Tong, H. W., Li, Q., Dong, Z., ... & Li, X. L. (2019). Archaic human remains from Hualongdong, China, and Middle Pleistocene human continuity and variation. Proceedings of the National Academy of Sciences, 116(20), 9820-9824.	Homo heidelbergensis	117	30.11	Hualongdong		284000	274800	265600	human remains
Wu, X. J., Pei, S. W., Cai, Y. J., Tong, H. W., Li, Q., Dong, Z., ... & Li, X. L. (2019). Archaic human remains from Hualongdong, China, and Middle Pleistocene human continuity and variation. Proceedings of the National Academy of Sciences, 116(20), 9820-9824.	Homo heidelbergensis	117	30.11	Hualongdong		279800	272800	265800	human remains
Wu, X. J., Pei, S. W., Cai, Y. J., Tong, H. W., Li, Q., Dong, Z., ... & Li, X. L. (2019). Archaic human remains from Hualongdong, China, and Middle Pleistocene human continuity and variation. Proceedings of the National Academy of Sciences, 116(20), 9820-9824.	Homo heidelbergensis	117	30.11	Hualongdong		345000	330500	316000	human remains
Le Tensorer, J. M. (2014). Regional perspective of early human populations in Syria: The case of El Kowm. In Human origin sites and the World Heritage Convention in Eurasia (pp. 54-71).	Homo heidelbergensis	38.8167	35.15	Hummal (El Kowm Basin)		283000	243000	203000	Acheulo-Yabrudian
Le Tensorer, J. M. (2014). Regional perspective of early human populations in Syria: The case of El Kowm. In Human origin sites and the World Heritage Convention in Eurasia (pp. 54-71).	Homo heidelbergensis	38.8167	35.15	Hummal (El Kowm Basin)		477000	422000	367000	Acheulo-Yabrudian
Peretto, C., Arnaud, J., Moggi-Cecchi, J., Manzi, G., Nomade, S., Pereira, A., ... & Sala, B. (2015). A human deciduous tooth and new 40Ar/39Ar dating results from the Middle Pleistocene archaeological site of Isernia La Pineta, southern Italy. PLoS One, 10(10), e0140091.	Homo heidelbergensis	14.2333	41.6	Isernia La Pineta	unit 4T, achaesurface 3c	587000	586000	585000	Acheulean/Oldowan
Pereira, A., Nomade, S., Moncel, M. H., Voinchet, P., Bahain, J. J., Biddittu, I., ... & Scardia, G. (2018). Integrated geochronology of Acheulian sites from the southern Latium (central Italy): Insights on human-environment interaction and the technological innovations during the MIS 11-MIS 10 period. Quaternary Science Reviews, 187, 112-129.	Homo heidelbergensis	13.57	41.56	Isoletta	GA6Z	384000	374000	364000	Acheulean
bahain, J. J., Falguères, C., Shao, Q., Tombret, O., Duval, M., & Dolo, J. M. (2015). La datation ESR/U-Th de restes paléontologiques, un outil pour estimer le possible remaniementdes niveaux archéologiques?. Quaternaire. Revue de l'Association française	Homo heidelbergensis	122.61	40.57	Jinniushan	layer 7	257000	229000	201000	human remains
Despriee, J., Bayle, G., Coutard, S., Sun, X., Mercier, N., Courcimault, G., ... & Locht, J. L. (2018). THE MIDDLE AND UPPER PLEISTOCENE LOESSIC FORMATION OF LA JOUANNIERE AT BONNEVAL, EURE-ET-LOIR (FRANCE): SEDIMENTOLOGY, GEOCHRONOLOGY, PALAEOENVIRONMENT AND PREHISTORY. QUATERNAIRE, 29(2), 131-148.	Homo heidelbergensis	1.36367	48.175	Jouannière à Bonneval (Eure-et-Loir)	US 6b	299000	273000	247000	Acheulean
Sun, X., Mercier, N., Falgueres, C., Bahain, J. J., Despriee, J., Bayle, G., & Lu, H. (2010). Recuperated optically stimulated luminescence dating of middle-size quartz grains from the Palaeolithic site of Bonneval (Eure-et-Loir, France). Quaternary Geochronology, 5(2-3), 342-347.	Homo heidelbergensis	1.36367	48.175	Jouannière à Bonneval (Eure-et-Loir)	US 7	405000	374000	343000	Acheulean
Sun, X., Mercier, N., Falgueres, C., Bahain, J. J., Despriee, J., Bayle, G., & Lu, H. (2010). Recuperated optically stimulated luminescence dating of middle-size quartz grains from the Palaeolithic site of Bonneval (Eure-et-Loir, France). Quaternary Geochronology, 5(2-3), 342-347.	Homo heidelbergensis	1.36367	48.175	Jouannière à Bonneval (Eure-et-Loir)	US 8	432000	397000	362000	Acheulean
Deino, A. L., & McBrearty, S. (2002). 40Ar/39Ar dating of the Kapthurin formation, Baringo, Kenya. Journal of Human Evolution, 42(1-2), 185-210.	Homo heidelbergensis	36	0.62	Kapthurin formation	unit GT grey tuff	518000	509000	500000	human remains
Deino, A. L., & McBrearty, S. (2002). 40Ar/39Ar dating of the Kapthurin formation, Baringo, Kenya. Journal of Human Evolution, 42(1-2), 185-210.	Homo heidelbergensis	36	0.62	Kapthurin formation	unit K2 pumice tuff	547000	543000	539000	Acheulean and human remains
Schmidt, E. D., Tsukamoto, S., Frechen, M., & Murray, A. S. (2014). Elevated temperature IRSL dating of loess sections in the East Eifel region of Germany. Quaternary International, 334, 141-154.	Homo heidelbergensis	7.5	50.38	Kärlich	H	448000	447000	446000	Acheulean
Doronichev, V. (2016). The Pre-Mousterian industrial complex in Europe between 400 and 300 ka: Interpreting its origin and spatiotemporal variability. Quaternary International, 409, 222-240.	Homo heidelbergensis	7.5	50.38	Kärlich-Seeufer		300000	287500	275000	Acheulean
Wilkins, J., Schoville, B. J., Brown, K. S., & Chazan, M. (2012). Evidence for early hafted hunting technology. Science, 338(6109), 942-946.	Homo heidelbergensis	23.01	-27.65	Kathu Pan 1	stratum 4a	682000	542000	402000	Acheulean
Wilkins, J., Schoville, B. J., Brown, K. S., & Chazan, M. (2012). Evidence for early hafted hunting technology. Science, 338(6109), 942-946.	Homo heidelbergensis	23.01	-27.65	Kathu Pan 1	stratum 4a	511000	464000	417000	Acheulean
Mgeladze, A., & Moncel, M. H. (2016). The Acheulean in the South Caucasus (Georgia): Koudaro I and tsona lithic assemblages. Quaternary International, 411, 67-84.	Homo heidelbergensis	43.4825	42.2368	Kudaro I	5a	270000	245000	220000	Acheulean
Mgeladze, A., & Moncel, M. H. (2016). The Acheulean in the South Caucasus (Georgia): Koudaro I and tsona lithic assemblages. Quaternary International, 411, 67-84.	Homo heidelbergensis	43.4825	42.2368	Kudaro I	5c	450000	360000	270000	Acheulean
Mgeladze, A., & Moncel, M. H. (2016). The Acheulean in the South Caucasus (Georgia): Koudaro I and tsona lithic assemblages. Quaternary International, 411, 67-84.	Homo heidelbergensis	43.4825	42.2368	Kudaro I	5b	420000	350000	280000	Acheulean and human remains
Mgeladze, A., & Moncel, M. H. (2016). The Acheulean in the South Caucasus (Georgia): Koudaro I and tsona lithic assemblages. Quaternary International, 411, 67-84.	Homo heidelbergensis	43.4825	42.03	Kudaro III	base	692000	580000	468000	Acheulean
Voinchet, P., Moreno, D., Bahain, J. J., Tissoux, H., Tombret, O., Falguères, C., ... & Ashton, N. (2015). New chronological data (ESR and ESR/U‐series) for the earliest Acheulian sites of north‐western Europe. Journal of Quaternary Science, 30(7), 610-622.	Homo heidelbergensis	2.82583	48.3938	La Celle	Fluvial sands	512000	452000	392000	Acheulean
Despriee, J., Voinchet, P., Tissoux, H., Moncel, M. H., Arzarello, M., Robin, S., ... & Gageonnet, R. (2010). Lower and Middle Pleistocene human settlements in the middle Loire River basin, Centre region, France. Quaternary International, 223, 345-361	Homo heidelbergensis	1.67	47.27	La Genetiére	sand level	750000	610000	470000	Acheulean
Despriee, J., Voinchet, P., Tissoux, H., Moncel, M. H., Arzarello, M., Robin, S., ... & Gageonnet, R. (2010). Lower and Middle Pleistocene human settlements in the middle Loire River basin, Centre region, France. Quaternary International, 223, 345-362	Homo heidelbergensis	1.67	47.27	La Genetiére	sand level	800000	730000	660000	Acheulean
Falguères, C., Bahain, J. J., & Saleki, H. (1997). U-series and ESR dating of teeth from Acheulian and Mousterian levels at La Micoque (Dordogne, France). Journal of Archaeological Science, 24(6), 537-545.	Homo heidelbergensis	1.13802	44.9557	La Micoque	levels K-J, arch. layer 5	369000	341000	313000	Acheulean
Pereira, A., Nomade, S., Falguères, C., Bahain, J. J., Tombret, O., Garcia, T., ... & Anzidei, A. P. (2017). 40Ar/39Ar and ESR/U-series data for the La Polledrara di Cecanibbio archaeological site (Lazio, Italy). Journal of Archaeological Science: Reports, 15, 20-29.	Homo heidelbergensis	12.3	41.93	La Polledrara di Cecanibbio	archeological layer	329000	304000	279000	Pre-Mousterian and human remains
Pereira, A., Nomade, S., Falguères, C., Bahain, J. J., Tombret, O., Garcia, T., ... & Anzidei, A. P. (2017). 40Ar/39Ar and ESR/U-series data for the La Polledrara di Cecanibbio archaeological site (Lazio, Italy). Journal of Archaeological Science: Reports, 15, 20-29.	Homo heidelbergensis	12.3	41.93	La Polledrara di Cecanibbio	archeological layer	327000	325000	323000	Pre-Mousterian and human remains
Pereira, A., Nomade, S., Falguères, C., Bahain, J. J., Tombret, O., Garcia, T., ... & Anzidei, A. P. (2017). 40Ar/39Ar and ESR/U-series data for the La Polledrara di Cecanibbio archaeological site (Lazio, Italy). Journal of Archaeological Science: Reports, 15, 20-29.	Homo heidelbergensis	12.3	41.93	La Polledrara di Cecanibbio	fluvial horizon	365000	359000	353000	Pre-Mousterian
Pereira, A., Nomade, S., Falguères, C., Bahain, J. J., Tombret, O., Garcia, T., ... & Anzidei, A. P. (2017). 40Ar/39Ar and ESR/U-series data for the La Polledrara di Cecanibbio archaeological site (Lazio, Italy). Journal of Archaeological Science: Reports, 15, 20-29.	Homo heidelbergensis	12.3	41.93	La Polledrara di Cecanibbio	white volcanic layer	416000	411000	406000	Pre-Mousterian
Pereira, A., Nomade, S., Moncel, M. H., Voinchet, P., Bahain, J. J., Biddittu, I., ... & Scardia, G. (2018). Integrated geochronology of Acheulian sites from the southern Latium (central Italy): Insights on human-environment interaction and the technological innovations during the MIS 11-MIS 10 period. Quaternary Science Reviews, 187, 112-129.	Homo heidelbergensis	13.58	41.52	Lademagne	Lad sup	397000	389000	381000	Acheulean
Pereira, A., Nomade, S., Moncel, M. H., Voinchet, P., Bahain, J. J., Biddittu, I., ... & Scardia, G. (2018). Integrated geochronology of Acheulian sites from the southern Latium (central Italy): Insights on human-environment interaction and the technological innovations during the MIS 11-MIS 10 period. Quaternary Science Reviews, 187, 112-129.	Homo heidelbergensis	13.58	41.52	Lademagne	Lad inf	414000	405000	396000	Acheulean
Connet, N., Soriano, S., Bertran, P., Lhomme, V., & Debenham, N. (2020). A 400,000 years old milestone of the Acheulian technocomplex in Central-Western France at Londigny (Charente). Journal of Archaeological Science: Reports, 30, 102225.	Homo heidelbergensis	-3.84556	36.7619	Londigny site	unit IIBT	462000	396000	330000	Acheulean
Voinchet, P., Moreno, D., Bahain, J. J., Tissoux, H., Tombret, O., Falguères, C., ... & Ashton, N. (2015). New chronological data (ESR and ESR/U‐series) for the earliest Acheulian sites of north‐western Europe. Journal of Quaternary Science, 30(7), 610-622.	Homo heidelbergensis	0.54	52.41	Maidscross Hill	Sands and gravels 1	584000	529000	474000	Acheulean
Voinchet, P., Moreno, D., Bahain, J. J., Tissoux, H., Tombret, O., Falguères, C., ... & Ashton, N. (2015). New chronological data (ESR and ESR/U‐series) for the earliest Acheulian sites of north‐western Europe. Journal of Quaternary Science, 30(7), 610-622.	Homo heidelbergensis	0.54	52.41	Maidscross Hill	Sands and gravels 2	687000	631000	575000	Acheulean
Rink, W. J., Mercier, N., Mihailović, D., Morley, M. W., Thompson, J. W., & Roksandic, M. (2013). New radiometric ages for the BH-1 hominin from Balanica (Serbia): implications for understanding the role of the Balkans in Middle Pleistocene human evolution. PLoS One, 8(2), e54608.	Homo heidelbergensis	22.08	43.33	Mala Balanica	layer 3b	525000	461000	397000	human remains
Ceruleo, P., Rolfo, M. F., Marra, F., Petronio, C., Salari, L., & Gatta, M. (2019). New chronological framework (MIS 13–9) and depositional context for the lower Palaeolithic sites north-west of Rome: Revisiting the early hominin in central Italy. Quaternary International.	Homo heidelbergensis	12.33	41.88	Malagrotta	tephra layer	517000	516000	515000	Acheulean
Blackwell, B., Sakhrani, N., Singh, I., Gopalkrishna, K., Tourloukis, V., Panagopoulou, E., ... & Harvati, K. (2018). ESR Dating Ungulate Teeth and Molluscs from the Paleolithic Site Marathousa 1, Megalopolis Basin, Greece. Quaternary, 1(3), 22.	Homo heidelbergensis	22.13	37.4	Marathousa 1 (Megalopolis)	UA3c,UB3c	514800	503000	491200	Pre-Mousterian and human remains
Wagner, G. A., Krbetschek, M., Degering, D., Bahain, J. J., Shao, Q., Falguères, C., ... & Rightmire, G. P. (2010). Radiometric dating of the type-site for Homo heidelbergensis at Mauer, Germany. Proceedings of the National Academy of Sciences, 201012722.	Homo heidelbergensis	8.8	49.35	Mauer	lower sands	649000	609000	569000	human remains
Ravon, A. L. (2019). Early human occupations at the westernmost tip of Eurasia: The lithic industries from Menez–Dregan I (Plouhinec, Finistère, France). Comptes Rendus Palevol, 18(6), 663-684.	Homo heidelbergensis	-4.47468	47.9829	Menez–Dregan I	SU 8b	486000	398000	310000	Acheulean
Ravon, A. L. (2019). Early human occupations at the westernmost tip of Eurasia: The lithic industries from Menez–Dregan I (Plouhinec, Finistère, France). Comptes Rendus Palevol, 18(6), 663-684.	Homo heidelbergensis	-4.47468	47.9829	Menez–Dregan I	SU 5e	416000	369000	322000	Acheulean
Ravon, A. L. (2019). Early human occupations at the westernmost tip of Eurasia: The lithic industries from Menez–Dregan I (Plouhinec, Finistère, France). Comptes Rendus Palevol, 18(6), 663-684.	Homo heidelbergensis	-4.47468	47.9829	Menez–Dregan I	SU 5e	429000	377000	325000	Acheulean
Ravon, A. L. (2019). Early human occupations at the westernmost tip of Eurasia: The lithic industries from Menez–Dregan I (Plouhinec, Finistère, France). Comptes Rendus Palevol, 18(6), 663-684.	Homo heidelbergensis	-4.47468	47.9829	Menez–Dregan I	SU 5e	441000	396000	351000	Acheulean
Ravon, A. L. (2019). Early human occupations at the westernmost tip of Eurasia: The lithic industries from Menez–Dregan I (Plouhinec, Finistère, France). Comptes Rendus Palevol, 18(6), 663-684.	Homo heidelbergensis	-4.47468	47.9829	Menez–Dregan I	SU 8b	433000	403000	373000	Acheulean
Ravon, A. L. (2019). Early human occupations at the westernmost tip of Eurasia: The lithic industries from Menez–Dregan I (Plouhinec, Finistère, France). Comptes Rendus Palevol, 18(6), 663-684.	Homo heidelbergensis	-4.47468	47.9829	Menez–Dregan I	SU 9a	530000	465000	400000	Acheulean
Haidle, M. N., & Pawlik, A. F. (2010). The earliest settlement of Germany: Is there anything out there?. Quaternary International, 223, 143-153.	Homo heidelbergensis	7.41	50.4	Miesenheim I	pumice tephra	460000	452000	444000	Pre-Mousterian
Jagher, R. (2016). Nadaouiyeh Aïn Askar, an example of Upper Acheulean variability in the Levant. Quaternary International, 411, 44-58.	Homo heidelbergensis	38.81	35.15	Nadaouiyeh Aïn Askar	Unit Nad-A/Nad-F	550000	437500	325000	Acheulo-Yabrudian and human remains
Tattersall, I., & Schwartz, J. H. (2009). Evolution of the genus Homo. Annual Review of Earth and Planetary Sciences, 37, 67-92.	Homo heidelbergensis	35	-3	Ndutu	sandy clay	500000	400000	300000	human remains
Pereira, A., Nomade, S., Voinchet, P., Bahain, J. J., Falguères, C., Garon, H., ... & Piperno, M. (2015). The earliest securely dated hominin fossil in Italy and evidence of Acheulian occupation during glacial MIS 16 at Notarchirico (Venosa, Basilicata, Italy). Journal of Quaternary Science, 30(7), 639-650.	Homo heidelbergensis	15.82	40.96	Notarchirico di Venosa	1.6	618000	614000	610000	Acheulean and human remains
Pereira, A., Nomade, S., Voinchet, P., Bahain, J. J., Falguères, C., Garon, H., ... & Piperno, M. (2015). The earliest securely dated hominin fossil in Italy and evidence of Acheulian occupation during glacial MIS 16 at Notarchirico (Venosa, Basilicata, Italy). Journal of Quaternary Science, 30(7), 639-650.	Homo heidelbergensis	15.82	40.96	Notarchirico di Venosa	2.6	688000	657000	626000	Acheulean
Pereira, A., Nomade, S., Voinchet, P., Bahain, J. J., Falguères, C., Garon, H., ... & Piperno, M. (2015). The earliest securely dated hominin fossil in Italy and evidence of Acheulian occupation during glacial MIS 16 at Notarchirico (Venosa, Basilicata, Italy). Journal of Quaternary Science, 30(7), 639-650.	Homo heidelbergensis	15.82	40.96	Notarchirico di Venosa	1.3	656000	652000	648000	Acheulean and human remains
Pereira, A., Nomade, S., Voinchet, P., Bahain, J. J., Falguères, C., Garon, H., ... & Piperno, M. (2015). The earliest securely dated hominin fossil in Italy and evidence of Acheulian occupation during glacial MIS 16 at Notarchirico (Venosa, Basilicata, Italy). Journal of Quaternary Science, 30(7), 639-650.	Homo heidelbergensis	15.82	40.96	Notarchirico di Venosa	2.1-2.2	663000	660000	657000	Acheulean
Pereira, A., Nomade, S., Voinchet, P., Bahain, J. J., Falguères, C., Garon, H., ... & Piperno, M. (2015). The earliest securely dated hominin fossil in Italy and evidence of Acheulian occupation during glacial MIS 16 at Notarchirico (Venosa, Basilicata, Italy). Journal of Quaternary Science, 30(7), 639-650.	Homo heidelbergensis	15.82	40.96	Notarchirico di Venosa	2.6 (NTC)	666000	663000	660000	Acheulean
Pereira, A., Nomade, S., Voinchet, P., Bahain, J. J., Falguères, C., Garon, H., ... & Piperno, M. (2015). The earliest securely dated hominin fossil in Italy and evidence of Acheulian occupation during glacial MIS 16 at Notarchirico (Venosa, Basilicata, Italy). Journal of Quaternary Science, 30(7), 639-650.	Homo heidelbergensis	15.82	40.96	Notarchirico di Venosa	unit F	674000	670000	666000	Acheulean
Moncel, M. H., Santagata, C., Pereira, A., Nomade, S., Voinchet, P., Bahain, J. J., ... & Piperno, M. (2020). The origin of early Acheulean expansion in Europe 700 ka ago: new findings at Notarchirico (Italy). Scientific reports, 10(1), 1-16.	Homo heidelbergensis	15.82	40.96	Notarchirico di Venosa	unit I1, sub-unit 6.1	694400	688400	682400	Acheulean
Moncel, M. H., Santagata, C., Pereira, A., Nomade, S., Voinchet, P., Bahain, J. J., ... & Piperno, M. (2020). The origin of early Acheulean expansion in Europe 700 ka ago: new findings at Notarchirico (Italy). Scientific reports, 10(1), 1-16.	Homo heidelbergensis	15.82	40.96	Notarchirico di Venosa	unit I1, sub-unit 6.1	696100	690300	684500	Acheulean
Moncel, M. H., Santagata, C., Pereira, A., Nomade, S., Voinchet, P., Bahain, J. J., ... & Piperno, M. (2020). The origin of early Acheulean expansion in Europe 700 ka ago: new findings at Notarchirico (Italy). Scientific reports, 10(1), 1-16.	Homo heidelbergensis	15.82	40.96	Notarchirico di Venosa	unit J, sub-unit 7.3	703400	696200	689000	Acheulean
Moncel, M. H., Santagata, C., Pereira, A., Nomade, S., Voinchet, P., Bahain, J. J., ... & Piperno, M. (2020). The origin of early Acheulean expansion in Europe 700 ka ago: new findings at Notarchirico (Italy). Scientific reports, 10(1), 1-16.	Homo heidelbergensis	15.82	40.96	Notarchirico di Venosa	unit J, sub-unit 7.3	701500	695300	689100	Acheulean
Deino, A. L., Behrensmeyer, A. K., Brooks, A. S., Yellen, J. E., Sharp, W. D., & Potts, R. (2018). Chronology of the Acheulean to Middle Stone Age transition in eastern Africa. Science, 360(6384), 95-98.	Homo heidelbergensis	36.45	-1.58	Olorgesailie	member 13	501000	499000	497000	Acheulean
Deino, A. L., Behrensmeyer, A. K., Brooks, A. S., Yellen, J. E., Sharp, W. D., & Potts, R. (2018). Chronology of the Acheulean to Middle Stone Age transition in eastern Africa. Science, 360(6384), 95-98.	Homo heidelbergensis	36.45	-1.58	Olorgesailie	member 12	615000	609000	603000	Acheulean
Deino, A. L., Behrensmeyer, A. K., Brooks, A. S., Yellen, J. E., Sharp, W. D., & Potts, R. (2018). Chronology of the Acheulean to Middle Stone Age transition in eastern Africa. Science, 360(6384), 95-98.	Homo heidelbergensis	36.45	-1.58	Olorgesailie	member 11	619900	614700	609500	Acheulean
Deino, A. L., Behrensmeyer, A. K., Brooks, A. S., Yellen, J. E., Sharp, W. D., & Potts, R. (2018). Chronology of the Acheulean to Middle Stone Age transition in eastern Africa. Science, 360(6384), 95-98.	Homo heidelbergensis	36.45	-1.58	Olorgesailie	member 11	634300	626600	618900	Acheulean
Deino, A. L., Behrensmeyer, A. K., Brooks, A. S., Yellen, J. E., Sharp, W. D., & Potts, R. (2018). Chronology of the Acheulean to Middle Stone Age transition in eastern Africa. Science, 360(6384), 95-98.	Homo heidelbergensis	36.45	-1.58	Olorgesailie	member 10	679000	671000	663000	Acheulean
Michel, V., Shen, G., Shen, C. C., Wu, C. C., Vérati, C., Gallet, S., ... & Manetti, M. (2013). Application of U/Th and 40Ar/39Ar dating to orgnac 3, a Late acheulean and early middle Palaeolithic site in ardeche, France. PLoS One, 8(12), e82394.	Homo heidelbergensis	44.3167	4.45	Orgnac 3	5b, 6	285414	273260	261106	Acheulean/Middle Paleolithic (Levallois) and human remains
Michel, V., Shen, G., Shen, C. C., Wu, C. C., Vérati, C., Gallet, S., ... & Manetti, M. (2013). Application of U/Th and 40Ar/39Ar dating to orgnac 3, a Late acheulean and early middle Palaeolithic site in ardeche, France. PLoS One, 8(12), e82394.	Homo heidelbergensis	44.3167	4.45	Orgnac 3	5b, 6	269585	265360	261135	Acheulean/Middle Paleolithic (Levallois) and human remains
Michel, V., Shen, G., Shen, C. C., Wu, C. C., Vérati, C., Gallet, S., ... & Manetti, M. (2013). Application of U/Th and 40Ar/39Ar dating to orgnac 3, a Late acheulean and early middle Palaeolithic site in ardeche, France. PLoS One, 8(12), e82394.	Homo heidelbergensis	44.3167	4.45	Orgnac 3	5b, 6	284583	279930	275277	Acheulean/Middle Paleolithic (Levallois) and human remains
Michel, V., Shen, G., Shen, C. C., Wu, C. C., Vérati, C., Gallet, S., ... & Manetti, M. (2013). Application of U/Th and 40Ar/39Ar dating to orgnac 3, a Late acheulean and early middle Palaeolithic site in ardeche, France. PLoS One, 8(12), e82394.	Homo heidelbergensis	44.3167	4.45	Orgnac 3	5b, 6	303152	295099	287046	Acheulean/Middle Paleolithic (Levallois) and human remains
Michel, V., Shen, G., Shen, C. C., Wu, C. C., Vérati, C., Gallet, S., ... & Manetti, M. (2013). Application of U/Th and 40Ar/39Ar dating to orgnac 3, a Late acheulean and early middle Palaeolithic site in ardeche, France. PLoS One, 8(12), e82394.	Homo heidelbergensis	44.3167	4.45	Orgnac 3	5b, 6	326290	311556	296822	Acheulean/Middle Paleolithic (Levallois) and human remains
Voinchet, P., Moreno, D., Bahain, J. J., Tissoux, H., Tombret, O., Falguères, C., ... & Ashton, N. (2015). New chronological data (ESR and ESR/U‐series) for the earliest Acheulian sites of north‐western Europe. Journal of Quaternary Science, 30(7), 610-622.	Homo heidelbergensis	1.728	52.451	Pakefield	Sands and gravels	517000	409000	301000	Acheulean
Voinchet, P., Moreno, D., Bahain, J. J., Tissoux, H., Tombret, O., Falguères, C., ... & Ashton, N. (2015). New chronological data (ESR and ESR/U‐series) for the earliest Acheulian sites of north‐western Europe. Journal of Quaternary Science, 30(7), 610-622.	Homo heidelbergensis	1.728	52.451	Pakefield	Sands and gravels	642000	581000	520000	Acheulean
Voinchet, P., Moreno, D., Bahain, J. J., Tissoux, H., Tombret, O., Falguères, C., ... & Ashton, N. (2015). New chronological data (ESR and ESR/U‐series) for the earliest Acheulian sites of north‐western Europe. Journal of Quaternary Science, 30(7), 610-622.	Homo heidelbergensis	1.728	52.451	Pakefield	Marine sands	668000	595000	522000	Acheulean
Voinchet, P., Moreno, D., Bahain, J. J., Tissoux, H., Tombret, O., Falguères, C., ... & Ashton, N. (2015). New chronological data (ESR and ESR/U‐series) for the earliest Acheulian sites of north‐western Europe. Journal of Quaternary Science, 30(7), 610-622.	Homo heidelbergensis	1.728	52.451	Pakefield	Sands and gravels	686000	619000	552000	Acheulean
López-Recio, M., Silva, P. G., Roquero, E., Cunha, P. P., Tapias, F., Alcaraz-Castaño, M., ... & Ortiz, J. E. (2015). Geocronología de los yacimientos achelenses de Pinedo y Cien Fanegas (Valle del Tajo) e implicaciones en la evolución fluvial en el entorno de Toledo (España). Estudios Geológicos, 71(1), 01-019.	Homo heidelbergensis	-3.98	39.88	Pinedo/Cien Fanegas	Unidad superior	309000	292000	275000	Acheulean
Despriee, J., Voinchet, P., Tissoux, H., Moncel, M. H., Arzarello, M., Robin, S., ... & Gageonnet, R. (2010). Lower and Middle Pleistocene human settlements in the middle Loire River basin, Centre region, France. Quaternary International, 223, 345-363	Homo heidelbergensis	1.68	47.27	Plaine-de-la-Morandiére	sand level	700000	610000	520000	Acheulean
Despriee, J., Voinchet, P., Tissoux, H., Moncel, M. H., Arzarello, M., Robin, S., ... & Gageonnet, R. (2010). Lower and Middle Pleistocene human settlements in the middle Loire River basin, Centre region, France. Quaternary International, 223, 345-364	Homo heidelbergensis	1.68	47.27	Plaine-de-la-Morandiére	sand level	730000	690000	650000	Acheulean
Pereira, A., Nomade, S., Moncel, M. H., Voinchet, P., Bahain, J. J., Biddittu, I., ... & Scardia, G. (2018). Integrated geochronology of Acheulian sites from the southern Latium (central Italy): Insights on human-environment interaction and the technological innovations during the MIS 11-MIS 10 period. Quaternary Science Reviews, 187, 112-129.	Homo heidelbergensis	13.43	41.55	Pofi (Cava Pompi)	level 5	407000	397000	387000	human remains and Acheulean
Méndez-Quintas, E., Santonja, M., Pérez-González, A., Duval, M., Demuro, M., & Arnold, L. J. (2018). First evidence of an extensive Acheulean large cutting tool accumulation in Europe from Porto Maior (Galicia, Spain). Scientific reports, 8(1), 3082.	Homo heidelbergensis	-8.42	42.08	Porto Maior	PM3	280000	268000	256000	Acheulean
Voinchet, P., Moreno, D., Bahain, J. J., Tissoux, H., Tombret, O., Falguères, C., ... & Ashton, N. (2015). New chronological data (ESR and ESR/U‐series) for the earliest Acheulian sites of north‐western Europe. Journal of Quaternary Science, 30(7), 610-622.	Homo heidelbergensis	0.2333	51.4833	Purfleet	Shelly gravels	603000	392000	181000	Acheulean
Voinchet, P., Moreno, D., Bahain, J. J., Tissoux, H., Tombret, O., Falguères, C., ... & Ashton, N. (2015). New chronological data (ESR and ESR/U‐series) for the earliest Acheulian sites of north‐western Europe. Journal of Quaternary Science, 30(7), 610-622.	Homo heidelbergensis	0.2333	51.4833	Purfleet	Layer 3	345000	319000	293000	Acheulean
Voinchet, P., Moreno, D., Bahain, J. J., Tissoux, H., Tombret, O., Falguères, C., ... & Ashton, N. (2015). New chronological data (ESR and ESR/U‐series) for the earliest Acheulian sites of north‐western Europe. Journal of Quaternary Science, 30(7), 610-622.	Homo heidelbergensis	0.2333	51.4833	Purfleet	Greenlands Shell Bed	772000	699000	626000	Acheulean
Falguères, C., Richard, M., Tombret, O., Shao, Q., Bahain, J. J., Gopher, A., & Barkai, R. (2016). New ESR/U-series dates in Yabrudian and Amudian layers at Qesem Cave, Israel. Quaternary international, 398, 6-12.	Homo heidelbergensis	34.98	32.11	Qesem cave	Shelf	427000	382000	337000	Acheulo-Yabrudian
Mercier, N., Valladas, H., Falguères, C., Shao, Q., Gopher, A., Barkai, R., ... & Reyss, J. L. (2013). New datings of Amudian layers at Qesem Cave (Israel): results of TL applied to burnt flints and ESR/U-series to teeth. Journal of Archaeological Science, 40(7), 3011-3020.	Homo heidelbergensis	34.98	32.11	Qesem cave	Deep Pit Area	411000	388000	365000	Acheulo-Yabrudian
Mercier, N., Valladas, H., Falguères, C., Shao, Q., Gopher, A., Barkai, R., ... & Reyss, J. L. (2013). New datings of Amudian layers at Qesem Cave (Israel): results of TL applied to burnt flints and ESR/U-series to teeth. Journal of Archaeological Science, 40(7), 3011-3020.	Homo heidelbergensis	34.98	32.11	Qesem cave	Deep Pit Area	459000	421000	383000	Acheulo-Yabrudian
Antoine, P., Moncel, M. H., Limondin-Lozouet, N., Locht, J. L., Bahain, J. J., Moreno, D., ... & Bello, S. M. (2016). Palaeoenvironment and dating of the early acheulean localities from the somme river basin (Northern France): new discoveries from the High Terrace at Abbeville-Carriere Carpentier. Quaternary Science Reviews, 149, 338-371.	Homo heidelbergensis	2.26	49.9	Renancourt	Somme terrace	619000	509000	399000	Acheulean
Antoine, P., Moncel, M. H., Limondin-Lozouet, N., Locht, J. L., Bahain, J. J., Moreno, D., ... & Bello, S. M. (2016). Palaeoenvironment and dating of the early acheulean localities from the somme river basin (Northern France): new discoveries from the High Terrace at Abbeville-Carriere Carpentier. Quaternary Science Reviews, 149, 338-371.	Homo heidelbergensis	2.26	49.9	Renancourt	Somme terrace	723000	589000	455000	Acheulean
Antoine, P., Moncel, M. H., Limondin-Lozouet, N., Locht, J. L., Bahain, J. J., Moreno, D., ... & Bello, S. M. (2016). Palaeoenvironment and dating of the early acheulean localities from the somme river basin (Northern France): new discoveries from the High Terrace at Abbeville-Carriere Carpentier. Quaternary Science Reviews, 149, 338-371.	Homo heidelbergensis	2.26	49.9	Renancourt	Somme terrace	690000	600000	510000	Acheulean
Zupancich, A., Solodenko, N., Rosenberg-Yefet, T., & Barkai, R. (2018). On the Function of Late Acheulean Stone Tools: New Data From Three Specific Archaeological Contexts at the Lower Palaeolithic Site of Revadim, Israel. Lithic Technology, 43(4), 255-268.	Homo heidelbergensis	34.81	31.77	Revadim Quarry	area B-C	500000	400000	300000	Acheulean
Marra, F., Nomade, S., Pereira, A., Petronio, C., Salari, L., Sottili, G., ... & Florindo, F. (2018). A review of the geologic sections and the faunal assemblages of Aurelian Mammal Age of Latium (Italy) in the light of a new chronostratigraphic framework. Quaternary Science Reviews, 181, 173-199.	Homo heidelbergensis	12.43	41.9	Riano Flaminio	lacustrine deposit	411000	406000	401000	Acheulean
Oosterbeek, L., Grimaldi, S., Rosina, P., Cura, S., Cunha, P. P., & Martins, A. (2010). The earliest Pleistocene archaeological sites in western Iberia: Present evidence and research prospects. Quaternary International, 223, 399-407.	Homo heidelbergensis	-8.44	39.44	Ribeira da Ponte da Pedra	Q3/T4 fluvial terrace	314000	302000	290000	Middle Paleolithic (Levallois)
Saborit et al. 2019. A Dynamic Analysis of Middle Pleistocene human walking gait adjustment and control. Italian Journal of GeosciSaborit, G., Mondanaro, A., Melchionna, M., Serio, C., Carotenuto, F., Tavani, S., ... & Casinos, A. (2019). A dynamic analysis of Middle Pleistocene human walking gait adjustment and control. Italian Journal of Geosciences, 138(2), 231-238.ence	Homo heidelbergensis	14.0247	41.3325	Roccamonfina volcano	LSCE	352000	349000	346000	Footprint
Scerri, E. M., Shipton, C., Clark-Balzan, L., Frouin, M., Schwenninger, J. L., Groucutt, H. S., ... & Petraglia, M. D. (2018). The expansion of later Acheulean hominins into the Arabian Peninsula. Scientific reports, 8(1), 1-9.	Homo heidelbergensis	44.515	24.35	Saffaqah	layer D	199000	188000	177000	Acheulean
Scerri, E. M., Shipton, C., Clark-Balzan, L., Frouin, M., Schwenninger, J. L., Groucutt, H. S., ... & Petraglia, M. D. (2018). The expansion of later Acheulean hominins into the Arabian Peninsula. Scientific reports, 8(1), 1-9.	Homo heidelbergensis	44.515	24.35	Saffaqah	layer D	236000	215000	194000	Acheulean
Scerri, E. M., Shipton, C., Clark-Balzan, L., Frouin, M., Schwenninger, J. L., Groucutt, H. S., ... & Petraglia, M. D. (2018). The expansion of later Acheulean hominins into the Arabian Peninsula. Scientific reports, 8(1), 1-9.	Homo heidelbergensis	44.515	24.35	Saffaqah	layer F	266000	253000	240000	Acheulean
Scerri, E. M., Shipton, C., Clark-Balzan, L., Frouin, M., Schwenninger, J. L., Groucutt, H. S., ... & Petraglia, M. D. (2018). The expansion of later Acheulean hominins into the Arabian Peninsula. Scientific reports, 8(1), 1-9.	Homo heidelbergensis	44.515	24.35	Saffaqah	layer F	327000	305000	283000	Acheulean
Bahain, J. J., Falguères, C., Laurent, M., Voinchet, P., Dolo, J. M., Antoine, P., & Tuffreau, A. (2007). ESR chronology of the Somme River Terrace system and first human settlements in Northern France. Quaternary Geochronology, 2(1-4), 356-362.	Homo heidelbergensis	2.29	49.89	Saint Acheul	LV	476000	403000	330000	Acheulean
Despriee, J., Voinchet, P., Tissoux, H., Moncel, M. H., Arzarello, M., Robin, S., ... & Gageonnet, R. (2010). Lower and Middle Pleistocene human settlements in the middle Loire River basin, Centre region, France. Quaternary International, 223, 345-359	Homo heidelbergensis	1.1	47.84	Saint Firmin des Prés	coarse gravel, top sheet F	559000	482000	405000	Acheulean
Despriee, J., Voinchet, P., Tissoux, H., Moncel, M. H., Arzarello, M., Robin, S., ... & Gageonnet, R. (2010). Lower and Middle Pleistocene human settlements in the middle Loire River basin, Centre region, France. Quaternary International, 223, 345-360	Homo heidelbergensis	1.1	47.84	Saint Firmin des Prés	coarse gravel, top sheet F	566000	491000	416000	Acheulean
Voinchet, P., Moreno, D., Bahain, J. J., Tissoux, H., Tombret, O., Falguères, C., ... & Ashton, N. (2015). New chronological data (ESR and ESR/U‐series) for the earliest Acheulian sites of north‐western Europe. Journal of Quaternary Science, 30(7), 610-622.	Homo heidelbergensis	1.295	49.1407	Saint. Pierre-les-Elbeuf	White sands	371000	319000	267000	Acheulean
Voinchet, P., Moreno, D., Bahain, J. J., Tissoux, H., Tombret, O., Falguères, C., ... & Ashton, N. (2015). New chronological data (ESR and ESR/U‐series) for the earliest Acheulian sites of north‐western Europe. Journal of Quaternary Science, 30(7), 610-622.	Homo heidelbergensis	1.295	49.1407	Saint. Pierre-les-Elbeuf	Sandy tufa	490000	394000	298000	Acheulean
Voinchet, P., Moreno, D., Bahain, J. J., Tissoux, H., Tombret, O., Falguères, C., ... & Ashton, N. (2015). New chronological data (ESR and ESR/U‐series) for the earliest Acheulian sites of north‐western Europe. Journal of Quaternary Science, 30(7), 610-622.	Homo heidelbergensis	1.295	49.1407	Saint. Pierre-les-Elbeuf	White sands	375000	345000	315000	Acheulean
Voinchet, P., Moreno, D., Bahain, J. J., Tissoux, H., Tombret, O., Falguères, C., ... & Ashton, N. (2015). New chronological data (ESR and ESR/U‐series) for the earliest Acheulian sites of north‐western Europe. Journal of Quaternary Science, 30(7), 610-622.	Homo heidelbergensis	1.295	49.1407	Saint. Pierre-les-Elbeuf	White sands	441000	385000	329000	Acheulean
Voinchet, P., Moreno, D., Bahain, J. J., Tissoux, H., Tombret, O., Falguères, C., ... & Ashton, N. (2015). New chronological data (ESR and ESR/U‐series) for the earliest Acheulian sites of north‐western Europe. Journal of Quaternary Science, 30(7), 610-622.	Homo heidelbergensis	1.295	49.1407	Saint. Pierre-les-Elbeuf	White sands	422000	388000	354000	Acheulean
Voinchet, P., Moreno, D., Bahain, J. J., Tissoux, H., Tombret, O., Falguères, C., ... & Ashton, N. (2015). New chronological data (ESR and ESR/U‐series) for the earliest Acheulian sites of north‐western Europe. Journal of Quaternary Science, 30(7), 610-622.	Homo heidelbergensis	1.295	49.1407	Saint. Pierre-les-Elbeuf	Yellow sands	763000	658000	553000	Acheulean
Wilkins, J. (2013). Technological change in the early Middle Pleistocene: the onset of the Middle Stone Age at Kathu Pan 1, Northern Cape, South Africa (Doctoral dissertation, University of Toronto).	Homo heidelbergensis	-6.8	34	Salé		455000	422000	389000	human remains
Richter, D., & Krbetschek, M. (2015). The age of the Lower Paleolithic occupation at Schöningen. Journal of Human Evolution, 89, 46-56.	Homo heidelbergensis	10.95	52.13	Schoningen	13/I-1	337000	321000	305000	Pre-Mousterian
Raynal, J. P., Alaoui, F. Z. S., Magoga, L., Mohib, A., & Zouak, M. (2002). Casablanca and the earliest occupation of North Atlantic Morocco. Paléorivages de Casablanca. Stratigraphie et Préhistoire ancienne au Maroc atlantique, 13(1), 65-77.	Homo heidelbergensis	1.09	36.49	Sidi Abderrahmane	layer M	549000	492000	435000	Acheulean
Arsuaga, J. L., Martínez, I., Arnold, L. J., Aranburu, A., Gracia-Téllez, A., Sharp, W. D., ... & Poza-Rey, E. (2014). Neandertal roots: Cranial and chronological evidence from Sima de los Huesos. Science, 344(6190), 1358-1363.	Homo heidelbergensis	-3.3	42.21	Sima del los Huesos	LU-6	470000	434000	398000	human remains
Álvarez-Posada, C., Parés, J. M., Sala, R., Viseras, C., & Pla-Pueyo, S. (2017). New magnetostratigraphic evidence for the age of Acheulean tools at the archaeo-palaeontological site “Solana del Zamborino”(Guadix–Baza Basin, S Spain). Scientific reports, 7(1), 13495.	Homo heidelbergensis	-3.11	37.39	Solana del Zamborino	level B	480000	390000	300000	Acheulean
Moncel, M. H., & Ashton, N. (2018). From 800 to 500 ka in Western Europe. The Oldest Evidence of Acheuleans in Their Technological, Chronological, and Geographical Framework. In The Emergence of the Acheulean in East Africa and Beyond (pp. 215-235). Springer, Cham.	Homo heidelbergensis	4.11	44.97	Soleilhac	tephra layer	700000	600000	500000	Acheulean
Voinchet, P., Bahain, J. J., Falguères, C., Laurent, M., Dolo, J., Despriée, J., ... & Chaussé, C. (2004). ESR dating of quartz extracted from Quaternary sediments application to fluvial terraces system of northern France [Datation par résonance paramagnétique électronique (RPE) de quartz fluviatiles quaternaires: Application aux systèmes de terrasses du nord de la France.]. Quaternaire, 15(1), 1…	Homo heidelbergensis	3.31705	48.2619	Soucy		370000	356000	342000	Acheulean
Haidle, M. N., & Pawlik, A. F. (2010). The earliest settlement of Germany: Is there anything out there?. Quaternary International, 223, 143-153.	Homo heidelbergensis	9.28	48.96	Steinheim		300000	275000	250000	human remains
Ashton, N., Lewis, S. G., Parfitt, S. A., Davis, R. J., & Stringer, C. (2016). Handaxe and non‐handaxe assemblages during Marine Isotope Stage 11 in northern Europe: recent investigations at Barnham, Suffolk, UK. Journal of Quaternary Science, 31(8), 837-843.	Homo heidelbergensis	0.2993	51.449	Swanscombe		425000	410000	395000	Acheulean
Valensi, P. (2001, January). The Elephants of Terra Amata open air site (Lower Paleolithic, France). In The world of elephants–first international congress, January 16–20, Rome 2001 (pp. 260-264).	Homo heidelbergensis	7.23	43.71	Terra amata	C1a	460000	380000	300000	Acheulean
Daujeard, C., Geraads, D., Gallotti, R., Lefèvre, D., Mohib, A., Raynal, J. P., & Hublin, J. J. (2016). Pleistocene hominins as a resource for carnivores: A c. 500,000-year-old human femur bearing tooth-marks in North Africa (Thomas Quarry I, Morocco). PloS one, 11(4), e0152284.	Homo heidelbergensis	-7.75	33.5	Thomas Quarry I	Grotte à Hominidés, unit 4	595000	501000	407000	human remains
Bailey, S. E., Benazzi, S., Souday, C., Astorino, C., Paul, K., & Hublin, J. J. (2014). Taxonomic differences in deciduous upper second molar crown outlines of Homo sapiens, Homo neanderthalensis and Homo erectus. Journal of human evolution, 72, 1-9.	Homo heidelbergensis	0.33	35.41	Tighenif		770000	700000	630000	human remains
Xing, S., Martinón-Torres, M., & de Castro, J. M. B. (2019). Late Middle Pleistocene hominin teeth from Tongzi, southern China. Journal of Human Evolution, 130, 96-108.; Bae, C. J., Li, F., Cheng, L., Wang, W., & Hong, H. (2018). Hominin distribution and density patterns in Pleistocene China: Climatic influences. Palaeogeography, Palaeoclimatology, Palaeoecology, 512, 118-131.	Homo heidelbergensis	113.58	28.25	Tongzi (Yanhui cave)	layers 2-5	240000	223000	206000	human remains
Villa, P., Soriano, S., Grün, R., Marra, F., Nomade, S., Pereira, A., ... & Bahain, J. J. (2016). The Acheulian and early Middle Paleolithic in Latium (Italy): stability and innovation. PloS one, 11(8), e0160516.	Homo heidelbergensis	12.22	41.92	Torre in Pietra	level m	420000	374000	328000	Acheulean
Villa, P., Soriano, S., Grün, R., Marra, F., Nomade, S., Pereira, A., ... & Bahain, J. J. (2016). The Acheulian and early Middle Paleolithic in Latium (Italy): stability and innovation. PloS one, 11(8), e0160516.	Homo heidelbergensis	12.22	41.92	Torre in Pietra	level m	359000	354000	349000	Acheulean
Villa, P., Soriano, S., Grün, R., Marra, F., Nomade, S., Pereira, A., ... & Bahain, J. J. (2016). The Acheulian and early Middle Paleolithic in Latium (Italy): stability and innovation. PloS one, 11(8), e0160516.	Homo heidelbergensis	12.22	41.92	Torre in Pietra	level m	432000	402000	372000	Acheulean
DoRoNICHEV, V. B. (2008). The Lower Paleolithic in Eastern Europe and the Caucasus: A reappraisal of the data and new approaches. PaleoAnthropology, 2008, 107-157.	Homo heidelbergensis	41.72	43.88	Treugol'naya	couche 4b	375000	364000	353000	Pre-Mousterian
DoRoNICHEV, V. B. (2008). The Lower Paleolithic in Eastern Europe and the Caucasus: A reappraisal of the data and new approaches. PaleoAnthropology, 2008, 107-157.	Homo heidelbergensis	41.72	43.88	Treugol'naya	couche 4c	385000	376000	367000	Pre-Mousterian
DoRoNICHEV, V. B. (2008). The Lower Paleolithic in Eastern Europe and the Caucasus: A reappraisal of the data and new approaches. PaleoAnthropology, 2008, 107-157.	Homo heidelbergensis	41.72	43.88	Treugol'naya	couche 5a	428000	418000	408000	Pre-Mousterian
DoRoNICHEV, V. B. (2008). The Lower Paleolithic in Eastern Europe and the Caucasus: A reappraisal of the data and new approaches. PaleoAnthropology, 2008, 107-157.	Homo heidelbergensis	41.72	43.88	Treugol'naya	couche 7a	608000	583000	558000	Pre-Mousterian
Arnold, L. J., Demuro, M., Parés, J. M., Pérez-González, A., Arsuaga, J. L., de Castro, J. M. B., & Carbonell, E. (2015). Evaluating the suitability of extended-range luminescence dating techniques over early and Middle Pleistocene timescales: published datasets and case studies from Atapuerca, Spain. Quaternary International, 389, 167-190.	Homo heidelbergensis	-3.2	42.21	Trinchera Galeria	GIIIb upper	243000	225000	207000	Acheulean and human remains
Arnold, L. J., Demuro, M., Parés, J. M., Pérez-González, A., Arsuaga, J. L., de Castro, J. M. B., & Carbonell, E. (2015). Evaluating the suitability of extended-range luminescence dating techniques over early and Middle Pleistocene timescales: published datasets and case studies from Atapuerca, Spain. Quaternary International, 389, 167-190.	Homo heidelbergensis	-3.2	42.21	Trinchera Galeria	GIIIb middle	248000	236000	224000	Acheulean and human remains
Arnold, L. J., Demuro, M., Parés, J. M., Pérez-González, A., Arsuaga, J. L., de Castro, J. M. B., & Carbonell, E. (2015). Evaluating the suitability of extended-range luminescence dating techniques over early and Middle Pleistocene timescales: published datasets and case studies from Atapuerca, Spain. Quaternary International, 389, 167-190.	Homo heidelbergensis	-3.2	42.21	Trinchera Galeria	GIIIb upper	254000	241000	228000	Acheulean and human remains
Arnold, L. J., Demuro, M., Parés, J. M., Pérez-González, A., Arsuaga, J. L., de Castro, J. M. B., & Carbonell, E. (2015). Evaluating the suitability of extended-range luminescence dating techniques over early and Middle Pleistocene timescales: published datasets and case studies from Atapuerca, Spain. Quaternary International, 389, 167-190.	Homo heidelbergensis	-3.2	42.21	Trinchera Galeria	GIIIb middle	280000	260000	240000	Acheulean and human remains
Sesé, C., Panera Gallego, J., Rubio-Jara, S., & Pérez-González, A. (2011). Micromamíferos del Pleistoceno medio y Pleistoceno Superior en el Valle del Jarama: yacimientos de Valdocarros y HAT (Madrid, España).	Homo heidelbergensis	-3.46	40.33	Valdocarros	Arganda II	330000	262000	194000	Acheulean
Moreno, D., Duval, M., Rubio-Jara, S., Panera, J., Bahain, J. J., Shao, Q., ... & Falguères, C. (2017). ESR dating of Middle Pleistocene archaeo-paleontological sites from the Manzanares and Jarama river valleys (Madrid basin, Spain). Quaternary International.	Homo heidelbergensis	-3.46	40.33	Valdocarros	Arganda II	301000	254000	207000	Acheulean
Sesé, C., Panera Gallego, J., Rubio-Jara, S., & Pérez-González, A. (2011). Micromamíferos del Pleistoceno medio y Pleistoceno Superior en el Valle del Jarama: yacimientos de Valdocarros y HAT (Madrid, España).	Homo heidelbergensis	-3.46	40.33	Valdocarros	Arganda I	337000	275000	213000	Acheulean
Moreno, D., Duval, M., Rubio-Jara, S., Panera, J., Bahain, J. J., Shao, Q., ... & Falguères, C. (2017). ESR dating of Middle Pleistocene archaeo-paleontological sites from the Manzanares and Jarama river valleys (Madrid basin, Spain). Quaternary International.	Homo heidelbergensis	-3.46	40.33	Valdocarros	Arganda II	286000	255000	224000	Acheulean
Moreno, D., Duval, M., Rubio-Jara, S., Panera, J., Bahain, J. J., Shao, Q., ... & Falguères, C. (2017). ESR dating of Middle Pleistocene archaeo-paleontological sites from the Manzanares and Jarama river valleys (Madrid basin, Spain). Quaternary International.	Homo heidelbergensis	-3.46	40.33	Valdocarros	Arganda I	404000	314000	224000	Acheulean
Moreno, D., Duval, M., Rubio-Jara, S., Panera, J., Bahain, J. J., Shao, Q., ... & Falguères, C. (2017). ESR dating of Middle Pleistocene archaeo-paleontological sites from the Manzanares and Jarama river valleys (Madrid basin, Spain). Quaternary International.	Homo heidelbergensis	-3.46	40.33	Valdocarros	Arganda II	374000	301000	228000	Acheulean
Moreno, D., Duval, M., Rubio-Jara, S., Panera, J., Bahain, J. J., Shao, Q., ... & Falguères, C. (2017). ESR dating of Middle Pleistocene archaeo-paleontological sites from the Manzanares and Jarama river valleys (Madrid basin, Spain). Quaternary International.	Homo heidelbergensis	-3.46	40.33	Valdocarros	Arganda II	340000	286000	232000	Acheulean
Sesé, C., Panera Gallego, J., Rubio-Jara, S., & Pérez-González, A. (2011). Micromamíferos del Pleistoceno medio y Pleistoceno Superior en el Valle del Jarama: yacimientos de Valdocarros y HAT (Madrid, España).	Homo heidelbergensis	-3.46	40.33	Valdocarros	Arganda I	370000	332000	294000	Acheulean
Sesé, C., Panera Gallego, J., Rubio-Jara, S., & Pérez-González, A. (2011). Micromamíferos del Pleistoceno medio y Pleistoceno Superior en el Valle del Jarama: yacimientos de Valdocarros y HAT (Madrid, España).	Homo heidelbergensis	-3.46	40.33	Valdocarros	Arganda I	424000	379000	334000	Acheulean
Voinchet, P., Moreno, D., Bahain, J. J., Tissoux, H., Tombret, O., Falguères, C., ... & Ashton, N. (2015). New chronological data (ESR and ESR/U‐series) for the earliest Acheulian sites of north‐western Europe. Journal of Quaternary Science, 30(7), 610-622.	Homo heidelbergensis	-0.753333	50.8666	Valdoe	Slindon sands	471000	368000	265000	Acheulean
Voinchet, P., Moreno, D., Bahain, J. J., Tissoux, H., Tombret, O., Falguères, C., ... & Ashton, N. (2015). New chronological data (ESR and ESR/U‐series) for the earliest Acheulian sites of north‐western Europe. Journal of Quaternary Science, 30(7), 610-622.	Homo heidelbergensis	-0.753333	50.8666	Valdoe	Slindon sands	417000	350000	283000	Acheulean
Voinchet, P., Moreno, D., Bahain, J. J., Tissoux, H., Tombret, O., Falguères, C., ... & Ashton, N. (2015). New chronological data (ESR and ESR/U‐series) for the earliest Acheulian sites of north‐western Europe. Journal of Quaternary Science, 30(7), 610-622.	Homo heidelbergensis	-0.753333	50.8666	Valdoe	Slindon sands	510000	403000	296000	Acheulean
Cunha, P. P., Martins, A. A., Buylaert, J. P., Murray, A. S., Raposo, L., Mozzi, P., & Stokes, M. (2017). New data on the chronology of the Vale do Forno sedimentary sequence (Lower Tejo River terrace staircase) and its relevance as a fluvial archive of the Middle Pleistocene in western Iberia. Quaternary Science Reviews, 166, 204-226.	Homo heidelbergensis	-9.17	38.78	Vale do Forno	T4 (US middle-base)	325000	262500	200000	Acheulean
Doronichev, V. (2016). The Pre-Mousterian industrial complex in Europe between 400 and 300 ka: Interpreting its origin and spatiotemporal variability. Quaternary International, 409, 222-240.	Homo heidelbergensis	18.22	47.37	Vèrtesszolos		270000	245000	220000	human remains and Pre-Mousterian
Cunha, P. P., Martins, A. A., Huot, S., Murray, A., & Raposo, L. (2008). Dating the Tejo river lower terraces in the Ródão area (Portugal) to assess the role of tectonics and uplift. Geomorphology, 102(1), 43-54.	Homo heidelbergensis	-7.7	39.64	Vilas Ruivas	T4 base	294000	277000	260000	Acheulian
Falguères, C., Bahain, J. J., Tozzi, C., Boschian, G., Dolo, J. M., Mercier, N., ... & Yokoyama, Y. (2008). ESR/U-series chronology of the Lower Palaeolithic palaeoanthropological site of Visogliano, Trieste, Italy. Quaternary Geochronology, 3(4), 390-398.	Homo heidelbergensis	13.64	45.77	Visogliano	level 41 (Breccia B)	402000	356000	310000	Acheulean and human remains
Falguères, C., Bahain, J. J., Duval, M., Shao, Q., Han, F., Lebon, M., ... & Garcia, T. (2010). A 300–600 ka ESR/U-series chronology of Acheulian sites in Western Europe. Quaternary International, 223, 293-298.	Homo heidelbergensis	13.64	45.77	Visogliano	level 44	480000	460000	440000	Acheulean and human remains
Doronichev, V. (2016). The Pre-Mousterian industrial complex in Europe between 400 and 300 ka: Interpreting its origin and spatiotemporal variability. Quaternary International, 409, 222-240.	Homo heidelbergensis	6.28	49.87	Wallendorf		330000	315000	300000	Pre-Mousterian
Voinchet, P., Moreno, D., Bahain, J. J., Tissoux, H., Tombret, O., Falguères, C., ... & Ashton, N. (2015). New chronological data (ESR and ESR/U‐series) for the earliest Acheulian sites of north‐western Europe. Journal of Quaternary Science, 30(7), 610-622.	Homo heidelbergensis	0.560544	52.339	Warren Hill	Sands and gravels 1	597000	544000	491000	Acheulean
Voinchet, P., Moreno, D., Bahain, J. J., Tissoux, H., Tombret, O., Falguères, C., ... & Ashton, N. (2015). New chronological data (ESR and ESR/U‐series) for the earliest Acheulian sites of north‐western Europe. Journal of Quaternary Science, 30(7), 610-622.	Homo heidelbergensis	0.560544	52.339	Warren Hill	Sands and gravels 2	577000	539000	501000	Acheulean
Voinchet, P., Moreno, D., Bahain, J. J., Tissoux, H., Tombret, O., Falguères, C., ... & Ashton, N. (2015). New chronological data (ESR and ESR/U‐series) for the earliest Acheulian sites of north‐western Europe. Journal of Quaternary Science, 30(7), 610-622.	Homo heidelbergensis	1.24405	52.9377	West Runton	Estuarine and freshwater sands	672000	516000	360000	Acheulean
Voinchet, P., Moreno, D., Bahain, J. J., Tissoux, H., Tombret, O., Falguères, C., ... & Ashton, N. (2015). New chronological data (ESR and ESR/U‐series) for the earliest Acheulian sites of north‐western Europe. Journal of Quaternary Science, 30(7), 610-622.	Homo heidelbergensis	1.24405	52.9377	West Runton	Estuarine and freshwater sands	543000	487000	431000	Acheulean
Shen, G. J., Gao, X., Zhao, J. X., & Collerson, K. D. (2004). U-series dating of Locality 15 at Zhoukoudian, China, and implications for hominid evolution. Quaternary Research, 62(2), 208-213.	Homo heidelbergensis	116	39.7	Zhoukoudian Locality 15	layer 2	175500	154500	133500	Acheulean
Shen, G. J., Gao, X., Zhao, J. X., & Collerson, K. D. (2004). U-series dating of Locality 15 at Zhoukoudian, China, and implications for hominid evolution. Quaternary Research, 62(2), 208-213.	Homo heidelbergensis	116	39.7	Zhoukoudian Locality 15	layer 2	294000	284000	274000	Acheulean
Shen, G., Cheng, H., & Edwards, R. L. (2004). Mass spectrometric U-series dating of New Cave at Zhoukoudian, China. Journal of archaeological science, 31(3), 337-342.	Homo heidelbergensis	115.92	39.68	Zhoukoudian Locality 4 (New Cave)	flowstone layer	266000	260000	254000	human remains and East-Asia Oldowan-like (small tool industry)
Shen, G., Cheng, H., & Edwards, R. L. (2004). Mass spectrometric U-series dating of New Cave at Zhoukoudian, China. Journal of archaeological science, 31(3), 337-342.	Homo heidelbergensis	115.92	39.68	Zhoukoudian Locality 4 (New Cave)	flowstone layer	280000	274000	268000	human remains and East-Asia Oldowan-like (small tool industry)
Shen, G., Cheng, H., & Edwards, R. L. (2004). Mass spectrometric U-series dating of New Cave at Zhoukoudian, China. Journal of archaeological science, 31(3), 337-342.	Homo heidelbergensis	115.92	39.68	Zhoukoudian Locality 4 (New Cave)	flowstone layer	308000	298000	288000	human remains and East-Asia Oldowan-like (small tool industry)
Shen, G., Cheng, H., & Edwards, R. L. (2004). Mass spectrometric U-series dating of New Cave at Zhoukoudian, China. Journal of archaeological science, 31(3), 337-342.	Homo heidelbergensis	115.92	39.68	Zhoukoudian Locality 4 (New Cave)	flowstone layer	316000	302000	288000	human remains and East-Asia Oldowan-like (small tool industry)
Akhilesh, K., Pappu, S., Rajapara, H. M., Gunnell, Y., Shukla, A. D., & Singhvi, A. K. (2018). Early Middle Palaeolithic culture in India around 385–172 ka reframes Out of Africa models. Nature, 554(7690), 97.	Homo heidelbergensis/Homo erectus	79.88	13.23	Attirampakkam	layer 4	336000	268000	200000	Acheulean/Middle Paleolithic (Levallois)
Akhilesh, K., Pappu, S., Rajapara, H. M., Gunnell, Y., Shukla, A. D., & Singhvi, A. K. (2018). Early Middle Palaeolithic culture in India around 385–172 ka reframes Out of Africa models. Nature, 554(7690), 97.	Homo heidelbergensis/Homo erectus	79.88	13.23	Attirampakkam	layer 5	449000	385000	321000	Acheulean/Middle Paleolithic (Levallois)
Lu, C., Xu, X., & Sun, X. (2020). Re-dating Changyang Cave in Hubei province, southern China. Quaternary International, 537, 1-8.	Homo heidelbergensis/Homo erectus	111.066	30.276	Changyang cave (Zhongjiawan)	region B	143560	143000	142440	human remains
Lu, C., Xu, X., & Sun, X. (2020). Re-dating Changyang Cave in Hubei province, southern China. Quaternary International, 537, 1-8.	Homo heidelbergensis/Homo erectus	111.066	30.276	Changyang cave (Zhongjiawan)	region B	147360	146850	146340	human remains
Lu, C., Xu, X., & Sun, X. (2020). Re-dating Changyang Cave in Hubei province, southern China. Quaternary International, 537, 1-8.	Homo heidelbergensis/Homo erectus	111.066	30.276	Changyang cave (Zhongjiawan)	region B	157990	157330	156670	human remains
Lu, C., Xu, X., & Sun, X. (2020). Re-dating Changyang Cave in Hubei province, southern China. Quaternary International, 537, 1-8.	Homo heidelbergensis/Homo erectus	111.066	30.276	Changyang cave (Zhongjiawan)	region B	158340	157700	157060	human remains
Lu, C., Xu, X., & Sun, X. (2020). Re-dating Changyang Cave in Hubei province, southern China. Quaternary International, 537, 1-8.	Homo heidelbergensis/Homo erectus	111.066	30.276	Changyang cave (Zhongjiawan)	region B	166250	165560	164870	human remains
Lu, C., Xu, X., & Sun, X. (2020). Re-dating Changyang Cave in Hubei province, southern China. Quaternary International, 537, 1-8.	Homo heidelbergensis/Homo erectus	111.066	30.276	Changyang cave (Zhongjiawan)	region B	171550	170740	169930	human remains
Lu, C., Xu, X., & Sun, X. (2020). Re-dating Changyang Cave in Hubei province, southern China. Quaternary International, 537, 1-8.	Homo heidelbergensis/Homo erectus	111.066	30.276	Changyang cave (Zhongjiawan)	region B	180320	179180	178040	human remains
Lu, C., Xu, X., & Sun, X. (2020). Re-dating Changyang Cave in Hubei province, southern China. Quaternary International, 537, 1-8.	Homo heidelbergensis/Homo erectus	111.066	30.276	Changyang cave (Zhongjiawan)	region B	193800	192820	191840	human remains
Shen, G., Fang, Y., Bischoff, J. L., Feng, Y. X., & Zhao, J. X. (2010). Mass spectrometric U-series dating of the Chaoxian hominin site at Yinshan, eastern China. Quaternary International, 211(1-2), 24-28.	Homo heidelbergensis/Homo erectus	117.86	31.54	Chaoxian	layer 2, locus B	314000	309000	304000	human remains
Shen, G., Fang, Y., Bischoff, J. L., Feng, Y. X., & Zhao, J. X. (2010). Mass spectrometric U-series dating of the Chaoxian hominin site at Yinshan, eastern China. Quaternary International, 211(1-2), 24-28.	Homo heidelbergensis/Homo erectus	117.86	31.54	Chaoxian	layer 2, locus B	375000	359000	343000	human remains
López Jiménez, A., Haber Uriarte, M., López Martínez, M., & Walker, M. J. (2018). Small-mammal indicators of biochronology at Cueva Negra del Estrecho del Río Quípar (Caravaca de la Cruz, Murcia, SE Spain). Historical Biology, 1-16.	Homo heidelbergensis/Homo erectus	-1.88	38.03	Cueva Negra del Estrecho del Río Quípar	Unit II-VI	990000	885000	780000	Acheulean and human remains
Gibert, L., Scott, G., Martin, R., & Gibert, J. (2007). The early to middle Pleistocene boundary in the Baza basin (Spain). Quaternary Science Reviews, 26(17), 2067-2089.; Ruis Bustos, A., & Michaud, J. (1976). Le site préhistorique nouveau de Cullar de Baza-I	Homo heidelbergensis/Homo erectus	-2.57	37.58	Cùllar-Baza 1	CB-1	825000	750000	675000	Acheulean
Doronichev, V. (2016). The Pre-Mousterian industrial complex in Europe between 400 and 300 ka: Interpreting its origin and spatiotemporal variability. Quaternary International, 409, 222-240.	Homo heidelbergensis/Homo erectus	48.01	42.08	Darvagchai-1	stratum 8	750000	650000	550000	Pre-Mousterian
Yang, S. X., Huang, W. W., Hou, Y. M., & Yuan, B. Y. (2014). Is the Dingcun lithic assembly a “chopper-chopping tool industry”, or “Late Acheulian”?. Quaternary international, 321, 3-11.	Homo heidelbergensis/Homo erectus	111.416	35.816	Dingcun (Ting-ts'un)	unit II	210000	185000	160000	Acheulean and human teeth
Liu, C. R., Yin, G. M., Gao, L., Bahain, J. J., Li, J. P., Lin, M., & Chen, S. M. (2010). ESR dating of Pleistocene archaeological localities of the Nihewan Basin, North China–Preliminary results. Quaternary Geochronology, 5(2-3), 385-390.	Homo heidelbergensis/Homo erectus	114.29	40.1	Dongpo	uppermost unit	336000	321000	306000	East-Asia Oldowan-like (small tool industry)
Yang, S. X., Yue, J. P., Zhou, X., Storozum, M., Huan, F. X., Deng, C. L., & Petraglia, M. D. (2020). Hominin site distributions and behaviours across the Mid-Pleistocene climate transition in China. Quaternary Science Reviews, 248, 106614.	Homo heidelbergensis/Homo erectus	119.3	31.916	Fangniushan		414000	345000	276000	Acheulean
Ji, H., Liu, C., Yin, G., Wei, C., & Song, W. (2021). ESR dating of the Hougou Paleolithic site in the Nihewan Basin, North China, using both additive and regenerative dose methods. Quaternary International.	Homo heidelbergensis/Homo erectus	114.68	40.224	Hougou Paleolithic site	stone artifact layer	462000	426000	390000	East-Asia Oldowan-like (small tool industry)
Malinsky-Buller, A., Barzilai, O., Ayalon, A., Bar-Matthews, M., Birkenfeld, M., Porat, N., ... & Ackermann, O. (2016). The age of the Lower Paleolithic site of Kefar Menachem West, Israel—another facet of Acheulian variability. Journal of Archaeological Science: Reports, 10, 350-362.	Homo heidelbergensis/Homo erectus	34.83	31.73	Kefar Menachem West	Unit 2b	465000	442000	419000	Late Acheulean
Malinsky-Buller, A., Barzilai, O., Ayalon, A., Bar-Matthews, M., Birkenfeld, M., Porat, N., ... & Ackermann, O. (2016). The age of the Lower Paleolithic site of Kefar Menachem West, Israel—another facet of Acheulian variability. Journal of Archaeological Science: Reports, 10, 350-362.	Homo heidelbergensis/Homo erectus	34.83	31.73	Kefar Menachem West	Unit 2c	496000	468000	440000	Late Acheulean
Sun, X., Lu, H., Wang, S., Yi, S., Shen, C., & Zhang, W. (2013). TT-OSL dating of Longyadong Middle Paleolithic site and paleoenvironmental implications for hominin occupation in Luonan Basin (central China). Quaternary Research, 79(2), 168-174.	Homo heidelbergensis/Homo erectus	110.3	34.15	Longyadong Cave	layer 3	420000	367000	314000	East-Asia Oldowan-like (small tool industry)
Sun, X., Lu, H., Wang, S., Yi, S., Shen, C., & Zhang, W. (2013). TT-OSL dating of Longyadong Middle Paleolithic site and paleoenvironmental implications for hominin occupation in Luonan Basin (central China). Quaternary Research, 79(2), 168-174.	Homo heidelbergensis/Homo erectus	110.3	34.15	Longyadong Cave	layer 3	394000	377000	360000	East-Asia Oldowan-like (small tool industry)
Sun, X., Lu, H., Wang, S., Yi, S., Shen, C., & Zhang, W. (2013). TT-OSL dating of Longyadong Middle Paleolithic site and paleoenvironmental implications for hominin occupation in Luonan Basin (central China). Quaternary Research, 79(2), 168-174.	Homo heidelbergensis/Homo erectus	110.3	34.15	Longyadong Cave	layer 3	407000	389000	371000	East-Asia Oldowan-like (small tool industry)
Shen, G., Tu, H., Xiao, D., Qiu, L., Feng, Y. X., & Zhao, J. X. (2014). Age of Maba hominin site in southern China: evidence from U-series dating of Southern Branch Cave. Quaternary Geochronology, 23, 56-62; Wu, X. J., & Bruner, E. (2016). The endocranial anatomy of Maba 1. American journal of physical anthropology, 160(4), 633-643.	Homo heidelbergensis/Homo erectus	113.58	24.67	Maba-Shizishan Cave	flowstone layer	282000	278000	274000	human remains
Pei, S., Niu, D., Guan, Y., Nian, X., Yi, M., Ma, N., ... & Sahnouni, M. (2015). Middle Pleistocene hominin occupation in the Danjiangkou Reservoir Region, Central China: studies of formation processes and stone technology of Maling 2A site. Journal of Archaeological Science, 53, 391-407.	Homo heidelbergensis/Homo erectus	111.475	32.931	Maling 2A		241000	221000	201000	Acheulean
Pei, S., Niu, D., Guan, Y., Nian, X., Yi, M., Ma, N., ... & Sahnouni, M. (2015). Middle Pleistocene hominin occupation in the Danjiangkou Reservoir Region, Central China: studies of formation processes and stone technology of Maling 2A site. Journal of Archaeological Science, 53, 391-407.	Homo heidelbergensis/Homo erectus	111.475	32.931	Maling 2A		265000	239000	213000	Acheulean
Pei, S., Niu, D., Guan, Y., Nian, X., Yi, M., Ma, N., ... & Sahnouni, M. (2015). Middle Pleistocene hominin occupation in the Danjiangkou Reservoir Region, Central China: studies of formation processes and stone technology of Maling 2A site. Journal of Archaeological Science, 53, 391-407.	Homo heidelbergensis/Homo erectus	111.475	32.931	Maling 2A		266000	243000	220000	Acheulean
Pei, S., Niu, D., Guan, Y., Nian, X., Yi, M., Ma, N., ... & Sahnouni, M. (2015). Middle Pleistocene hominin occupation in the Danjiangkou Reservoir Region, Central China: studies of formation processes and stone technology of Maling 2A site. Journal of Archaeological Science, 53, 391-407.	Homo heidelbergensis/Homo erectus	111.475	32.931	Maling 2A		280000	250000	220000	Acheulean
Pei, S., Niu, D., Guan, Y., Nian, X., Yi, M., Ma, N., ... & Sahnouni, M. (2015). Middle Pleistocene hominin occupation in the Danjiangkou Reservoir Region, Central China: studies of formation processes and stone technology of Maling 2A site. Journal of Archaeological Science, 53, 391-407.	Homo heidelbergensis/Homo erectus	111.475	32.931	Maling 2A		276000	258000	240000	Acheulean
Pei, S., Niu, D., Guan, Y., Nian, X., Yi, M., Ma, N., ... & Sahnouni, M. (2015). Middle Pleistocene hominin occupation in the Danjiangkou Reservoir Region, Central China: studies of formation processes and stone technology of Maling 2A site. Journal of Archaeological Science, 53, 391-407.	Homo heidelbergensis/Homo erectus	111.475	32.931	Maling 2A		313000	281000	249000	Acheulean
Pei, S., Niu, D., Guan, Y., Nian, X., Yi, M., Ma, N., ... & Sahnouni, M. (2015). Middle Pleistocene hominin occupation in the Danjiangkou Reservoir Region, Central China: studies of formation processes and stone technology of Maling 2A site. Journal of Archaeological Science, 53, 391-407.	Homo heidelbergensis/Homo erectus	111.475	32.931	Maling 2A		384000	359000	334000	Acheulean
Pei, S., Niu, D., Guan, Y., Nian, X., Yi, M., Ma, N., ... & Sahnouni, M. (2015). Middle Pleistocene hominin occupation in the Danjiangkou Reservoir Region, Central China: studies of formation processes and stone technology of Maling 2A site. Journal of Archaeological Science, 53, 391-407.	Homo heidelbergensis/Homo erectus	111.475	32.931	Maling 2A		404000	374000	344000	Acheulean
Pei, S., Niu, D., Guan, Y., Nian, X., Yi, M., Ma, N., ... & Sahnouni, M. (2015). Middle Pleistocene hominin occupation in the Danjiangkou Reservoir Region, Central China: studies of formation processes and stone technology of Maling 2A site. Journal of Archaeological Science, 53, 391-407.	Homo heidelbergensis/Homo erectus	111.475	32.931	Maling 2A		416000	386000	356000	Acheulean
Guo, Y. J., Li, B., Zhang, J. F., Yuan, B. Y., Xie, F., & Roberts, R. G. (2016). Luminescence ages for three ‘Middle Palaeolithic’sites in the Nihewan Basin, northern China, and their archaeological and palaeoenvironmental implications. Quaternary Research, 85(3), 456-470.	Homo heidelbergensis/Homo erectus	114.691	40.183	Motianling site		328000	315000	302000	East-Asia Oldowan-like (small tool industry)
Zaidner, Y., Porat, N., Zilberman, E., Herzlinger, G., Almogi-Labin, A., & Roskin, J. (2018). Geo-chronological context of the open-air Acheulian site at Nahal Hesi, northwestern Negev, Israel. Quaternary International, 464, 18-31.	Homo heidelbergensis/Homo erectus	34.3	31.36	Nahal Hesi	trench I, unit 7	465000	430000	395000	Acheulean
Jones, H. L., Rink, W. J., Schepartz, L. A., Miller-Antonio, S., Weiwen, H., Yamei, H., & Wei, W. (2004). Coupled electron spin resonance (ESR)/uranium-series dating of mammalian tooth enamel at Panxian Dadong, Guizhou Province, China. Journal of Archaeological Science, 31(7), 965-977.	Homo heidelbergensis/Homo erectus	104.45	25.37	Panxian Dadong	layer II-VIII	263000	231000	199000	Middle Paleolithic (Levallois)
Jones, H. L., Rink, W. J., Schepartz, L. A., Miller-Antonio, S., Weiwen, H., Yamei, H., & Wei, W. (2004). Coupled electron spin resonance (ESR)/uranium-series dating of mammalian tooth enamel at Panxian Dadong, Guizhou Province, China. Journal of Archaeological Science, 31(7), 965-977.	Homo heidelbergensis/Homo erectus	104.45	25.37	Panxian Dadong	layer V-VIII	269000	244000	219000	Middle Paleolithic (Levallois)
Zhang, J. F., Huang, W. W., Hu, Y., Yang, S. X., & Zhou, L. P. (2015). Optical dating of flowstone and silty carbonate-rich sediments from Panxian Dadong Cave, Guizhou, southwestern China. Quaternary Geochronology, 30, 479-486; Liu, W., Schepartz, L. A., Xing, S., Miller-Antonio, S., Wu, X., Trinkaus, E., & Martinón-Torres, M. (2013). Late middle pleistocene hominin teeth from Panxian Dadong, Sou…	Homo heidelbergensis/Homo erectus	104.45	25.37	Panxian Dadong	layer V-VIII	303000	271000	239000	Middle Paleolithic (Levallois)
Zhang, J. F., Huang, W. W., Hu, Y., Yang, S. X., & Zhou, L. P. (2015). Optical dating of flowstone and silty carbonate-rich sediments from Panxian Dadong Cave, Guizhou, southwestern China. Quaternary Geochronology, 30, 479-486; Liu, W., Schepartz, L. A., Xing, S., Miller-Antonio, S., Wu, X., Trinkaus, E., & Martinón-Torres, M. (2013). Late middle pleistocene hominin teeth from Panxian Dadong, Sou…	Homo heidelbergensis/Homo erectus	104.45	25.37	Panxian Dadong	layer V-VIII	329000	294000	259000	Middle Paleolithic (Levallois)
Zhang, J. F., Huang, W. W., Hu, Y., Yang, S. X., & Zhou, L. P. (2015). Optical dating of flowstone and silty carbonate-rich sediments from Panxian Dadong Cave, Guizhou, southwestern China. Quaternary Geochronology, 30, 479-486; Liu, W., Schepartz, L. A., Xing, S., Miller-Antonio, S., Wu, X., Trinkaus, E., & Martinón-Torres, M. (2013). Late middle pleistocene hominin teeth from Panxian Dadong, Sou…	Homo heidelbergensis/Homo erectus	104.45	25.37	Panxian Dadong	layer XII	402000	374000	346000	Middle Paleolithic (Levallois)
Guo, Y. J., Li, B., Zhang, J. F., Yuan, B. Y., Xie, F., & Roberts, R. G. (2016). Luminescence ages for three ‘Middle Palaeolithic’sites in the Nihewan Basin, northern China, and their archaeological and palaeoenvironmental implications. Quaternary Research, 85(3), 456-470.	Homo heidelbergensis/Homo erectus	114.479	40.165	Queergou site		281000	268000	255000	East-Asia Oldowan-like (small tool industry)
Szabo, B. J., McKinney, C., Dalbey, T. S., & Paddayya, K. (1990). On the age of the Acheulian culture of the Hunsgi-Baichbal Valleys, Peninsular India. Bulletin of the Deccan College Research Institute, 50, 317-321.;Chauhan, P. R. (2010). Comment on ‘Lower and Early Middle Pleistocene Acheulian in the Indian sub-continent’by Gaillard et al.(2009)(Quaternary International). Quaternary Internationa…	Homo heidelbergensis/Homo erectus	76.49	16.54	Sadab		311404	290405	269406	Acheulean
Szabo, B. J., McKinney, C., Dalbey, T. S., & Paddayya, K. (1990). On the age of the Acheulian culture of the Hunsgi-Baichbal Valleys, Peninsular India. Bulletin of the Deccan College Research Institute, 50, 317-321.;Chauhan, P. R. (2010). Comment on ‘Lower and Early Middle Pleistocene Acheulian in the Indian sub-continent’by Gaillard et al.(2009)(Quaternary International). Quaternary Internationa…	Homo heidelbergensis/Homo erectus	75.29	14.96	Teggihalli II		314900	287731	260562	Acheulean
Dinçer, B. (2016). The Lower Paleolithic in Turkey: Anatolia and hominin dispersals out of Africa. In Paleoanthropology of the Balkans and Anatolia (pp. 213-228). Springer, Dordrecht.	Homo heidelbergensis/Homo erectus	28.74	41.07	Yarımburgaz		310000	270000	230000	Pre-Mousterian
Dinçer, B. (2016). The Lower Paleolithic in Turkey: Anatolia and hominin dispersals out of Africa. In Paleoanthropology of the Balkans and Anatolia (pp. 213-228). Springer, Dordrecht.	Homo heidelbergensis/Homo erectus	28.74	41.07	Yarımburgaz		450000	390000	330000	Pre-Mousterian
Mgeladze, A., & Moncel, M. H. (2016). The Acheulean in the South Caucasus (Georgia): Koudaro I and tsona lithic assemblages. Quaternary international, 411, 67-84.	Homo heidelbergensis/Homo erectus	42.04	43.05	Yashtkhva		358000	344000	330000	Acheulean
Durkee, H., & Brown, F. H. (2014). Correlation of volcanic ash layers between the Early Pleistocene Acheulean sites of Isinya, Kariandusi, and Olorgesailie, Kenya. Journal of Archaeological Science, 49, 510-517.	Homo heidelbergensis/Homo ergaster	36.18	-0.25	Kariandusi	Trench C	960000	870000	780000	Acheulean
Schintler, A. (2011). La frontière entre le Châtelperronien et l’Uluzzien: analyse comparative des typologies lithiques sur la base des dernières découvertes. L'Anthropologie, 115(5), 585-599.	Homo neanderthalensis	0.88	45.23	A. Combe Sauniere	couche X	44207	42237	40267	Chatelperronian
Fellag, H. (1996). Etude palynologique de l'abri paléolithique Bourgeois-Delaunay (Chaise, Charente). Quaternaire, 7(4), 187-196.	Homo neanderthalensis	0.4667	45.6667	Abri Bourgeois Delaunay	layer 11	117000	112000	107000	human remains
Fellag, H. (1996). Etude palynologique de l'abri paléolithique Bourgeois-Delaunay (Chaise, Charente). Quaternaire, 7(4), 187-196.	Homo neanderthalensis	0.4467	45.6667	Abri Bourgeois Delaunay	layer 11	122000	117000	112000	human remains
Fellag, H. (1996). Etude palynologique de l'abri paléolithique Bourgeois-Delaunay (Chaise, Charente). Quaternaire, 7(4), 187-196.	Homo neanderthalensis	0.4667	45.6667	Abri Bourgeois Delaunay	layer 11	191000	159000	127000	human remains
Fellag, H. (1996). Etude palynologique de l'abri paléolithique Bourgeois-Delaunay (Chaise, Charente). Quaternaire, 7(4), 187-196.	Homo neanderthalensis	0.4467	45.6667	Abri Bourgeois Delaunay	layer 11	162000	146000	130000	human remains
Fellag, H. (1996). Etude palynologique de l'abri paléolithique Bourgeois-Delaunay (Chaise, Charente). Quaternaire, 7(4), 187-196.	Homo neanderthalensis	0.4467	45.6667	Abri Bourgeois Delaunay	layer 11	166000	151000	136000	human remains
TEXIER, P. J., RENAULT-MISKOVSKY, J., DESCLAUX, E., de LUMLEY, M. A., PORRAZ, G., & Tomasso, A. (2011). L’ABRI PIÉ LOMBARD À TOURRETTES-SUR-LOUP (ALPES-MARITIMES): ANCIENNES FOUILLES, NOUVELLES DONNÉES. Bulletin du Musée d'Anthropologie Pr éhistorique de Monaco, 51.	Homo neanderthalensis	7.04994	43.7168	Abri de Pie-Lombard		75100	67000	58900	Mousterian
TEXIER, P. J., RENAULT-MISKOVSKY, J., DESCLAUX, E., de LUMLEY, M. A., PORRAZ, G., & Tomasso, A. (2011). L’ABRI PIÉ LOMBARD À TOURRETTES-SUR-LOUP (ALPES-MARITIMES): ANCIENNES FOUILLES, NOUVELLES DONNÉES. Bulletin du Musée d'Anthropologie Pr éhistorique de Monaco, 51.	Homo neanderthalensis	7.04994	43.7168	Abri de Pie-Lombard		77700	70000	62300	Mousterian
TEXIER, P. J., RENAULT-MISKOVSKY, J., DESCLAUX, E., de LUMLEY, M. A., PORRAZ, G., & Tomasso, A. (2011). L’ABRI PIÉ LOMBARD À TOURRETTES-SUR-LOUP (ALPES-MARITIMES): ANCIENNES FOUILLES, NOUVELLES DONNÉES. Bulletin du Musée d'Anthropologie Pr éhistorique de Monaco, 51.	Homo neanderthalensis	7.04994	43.7168	Abri de Pie-Lombard		83400	73800	64200	Mousterian
Valladas, H., Mercier, N., Falgueres, C., & Bahain, J. J. Contribution of nuclear methods to the chronology of paleolithic cultures between 300 000 and 35 000 years BP.	Homo neanderthalensis	4.484	44.059	Abri du Brugas	couche 4	68800	63000	57200	Quina Mousterian
Richard, M., Falguères, C., Pons-Branchu, E., Bahain, J. J., Voinchet, P., Lebon, M., ... & Daujeard, C. (2015). Contribution of ESR/U-series dating to the chronology of late Middle Palaeolithic sites in the middle Rhône valley, southeastern France. Quaternary Geochronology, 30, 529-534.	Homo neanderthalensis	4.5554	44.317	Abri du Maras	level 4.1	43000	40000	37000	Ferrassie Mousterian
Richard, M., Falguères, C., Pons-Branchu, E., Bahain, J. J., Voinchet, P., Lebon, M., ... & Daujeard, C. (2015). Contribution of ESR/U-series dating to the chronology of late Middle Palaeolithic sites in the middle Rhône valley, southeastern France. Quaternary Geochronology, 30, 529-534.	Homo neanderthalensis	4.5554	44.317	Abri du Maras	level 4.2	45000	42000	39000	Ferrassie Mousterian
Richard, M., Falguères, C., Pons-Branchu, E., Bahain, J. J., Voinchet, P., Lebon, M., ... & Daujeard, C. (2015). Contribution of ESR/U-series dating to the chronology of late Middle Palaeolithic sites in the middle Rhône valley, southeastern France. Quaternary Geochronology, 30, 529-534.	Homo neanderthalensis	4.5554	44.317	Abri du Maras	level 4.2	52000	46000	40000	Ferrassie Mousterian
Richard, M., Falguères, C., Pons-Branchu, E., Bahain, J. J., Voinchet, P., Lebon, M., ... & Daujeard, C. (2015). Contribution of ESR/U-series dating to the chronology of late Middle Palaeolithic sites in the middle Rhône valley, southeastern France. Quaternary Geochronology, 30, 529-534.	Homo neanderthalensis	4.5554	44.317	Abri du Maras	level 4.1	49000	46000	43000	Ferrassie Mousterian
Richard, M., Falguères, C., Pons-Branchu, E., Bahain, J. J., Voinchet, P., Lebon, M., ... & Daujeard, C. (2015). Contribution of ESR/U-series dating to the chronology of late Middle Palaeolithic sites in the middle Rhône valley, southeastern France. Quaternary Geochronology, 30, 529-534.	Homo neanderthalensis	4.5554	44.317	Abri du Maras	level 4.2	57000	55000	53000	Ferrassie Mousterian
Richard, M., Falguères, C., Pons-Branchu, E., Bahain, J. J., Voinchet, P., Lebon, M., ... & Daujeard, C. (2015). Contribution of ESR/U-series dating to the chronology of late Middle Palaeolithic sites in the middle Rhône valley, southeastern France. Quaternary Geochronology, 30, 529-534.	Homo neanderthalensis	4.5554	44.317	Abri du Maras	level 5 bis	99000	90000	81000	Ferrassie Mousterian
Zilhão, J. (2006). Neandertals and moderns mixed, and it matters. Evolutionary Anthropology: Issues, News, and Reviews: Issues, News, and Reviews, 15(5), 183-195.	Homo neanderthalensis	-0.692	43.638	Abri Dubalen	EBC2	42271	40805	39339	Chatelperronian
Valladas, H., Mercier, N., Falgueres, C., & Bahain, J. J. Contribution of nuclear methods to the chronology of paleolithic cultures between 300 000 and 35 000 years BP.	Homo neanderthalensis	0.46667	45.6667	Abri Suard (La Chaise)	Above layer 48	108000	101000	94000	Mousterian
Valladas, H., Mercier, N., Falgueres, C., & Bahain, J. J. Contribution of nuclear methods to the chronology of paleolithic cultures between 300 000 and 35 000 years BP.	Homo neanderthalensis	0.46667	45.6667	Abri Suard (La Chaise)	51	141000	126000	111000	Mousterian and human remains
Valladas, H., Mercier, N., Falgueres, C., & Bahain, J. J. Contribution of nuclear methods to the chronology of paleolithic cultures between 300 000 and 35 000 years BP.	Homo neanderthalensis	0.46667	45.6667	Abri Suard (La Chaise)	53	215000	185000	155000	Mousterian
Valladas, H., Mercier, N., Falgueres, C., & Bahain, J. J. Contribution of nuclear methods to the chronology of paleolithic cultures between 300 000 and 35 000 years BP.	Homo neanderthalensis	0.46667	45.6667	Abri Suard (La Chaise)	53	168000	163000	158000	Mousterian
Valladas, H., Mercier, N., Falgueres, C., & Bahain, J. J. Contribution of nuclear methods to the chronology of paleolithic cultures between 300 000 and 35 000 years BP.	Homo neanderthalensis	0.46667	45.6667	Abri Suard (La Chaise)	53	279000	249000	219000	Mousterian
Higham T. e.a. 2014. Nature 512: 306-309; Vallverdú-Poch, J., de Soler, B. G., Vaquero, M., & Bischoff, J. L. (2012). The Abric Romaní site and the Capellades region. In High Resolution Archaeology and Neanderthal Behavior (pp. 19-46). Springer, Dordrecht.	Homo neanderthalensis	1.6882	41.5328	Abric Romani	B	43249	42730	42211	Ferrassie Mousterian
Higham T. e.a. 2014. Nature 512: 306-309; Vallverdú-Poch, J., de Soler, B. G., Vaquero, M., & Bischoff, J. L. (2012). The Abric Romaní site and the Capellades region. In High Resolution Archaeology and Neanderthal Behavior (pp. 19-46). Springer, Dordrecht.	Homo neanderthalensis	1.6882	41.5328	Abric Romani	D	45759	44052	42344	Ferrassie Mousterian
Higham T. e.a. 2014. Nature 512: 306-309; Vallverdú-Poch, J., de Soler, B. G., Vaquero, M., & Bischoff, J. L. (2012). The Abric Romaní site and the Capellades region. In High Resolution Archaeology and Neanderthal Behavior (pp. 19-46). Springer, Dordrecht.	Homo neanderthalensis	1.6882	41.5328	Abric Romani	E	48503	45871	43239	Ferrassie Mousterian
Higham T. e.a. 2014. Nature 512: 306-309; Vallverdú-Poch, J., de Soler, B. G., Vaquero, M., & Bischoff, J. L. (2012). The Abric Romaní site and the Capellades region. In High Resolution Archaeology and Neanderthal Behavior (pp. 19-46). Springer, Dordrecht.	Homo neanderthalensis	1.6882	41.5328	Abric Romani	B (layer 4)	48933	46115	43297	Ferrassie Mousterian
Higham T. e.a. 2014. Nature 512: 306-309; Vallverdú-Poch, J., de Soler, B. G., Vaquero, M., & Bischoff, J. L. (2012). The Abric Romaní site and the Capellades region. In High Resolution Archaeology and Neanderthal Behavior (pp. 19-46). Springer, Dordrecht.	Homo neanderthalensis	1.6882	41.5328	Abric Romani	H	50128	47301	44474	Ferrassie Mousterian
Higham T. e.a. 2014. Nature 512: 306-309; Vallverdú-Poch, J., de Soler, B. G., Vaquero, M., & Bischoff, J. L. (2012). The Abric Romaní site and the Capellades region. In High Resolution Archaeology and Neanderthal Behavior (pp. 19-46). Springer, Dordrecht.	Homo neanderthalensis	1.6882	41.5328	Abric Romani	J	54743	49866	44988	Ferrassie Mousterian
Sharp, W. D., Mertz-Kraus, R., Vallverdu, J., Vaquero, M., Burjachs, F., Carbonell, E., & Bischoff, J. L. (2016). Archeological deposits at Abric Romaní extend to 110 ka: U-series dating of a newly cored, 30 meter-thick section. Journal of Archaeological Science: Reports, 5, 400-406.	Homo neanderthalensis	1.6882	41.5328	Abric Romani	1.20 m above base of layer P at drill site	54884	54798	54712	Middle Paleolithic (Levallois)
Sharp, W. D., Mertz-Kraus, R., Vallverdu, J., Vaquero, M., Burjachs, F., Carbonell, E., & Bischoff, J. L. (2016). Archeological deposits at Abric Romaní extend to 110 ka: U-series dating of a newly cored, 30 meter-thick section. Journal of Archaeological Science: Reports, 5, 400-406.	Homo neanderthalensis	1.6882	41.5328	Abric Romani	1.20 m above base of layer P at drill site	55102	55033	54964	Middle Paleolithic (Levallois)
Sharp, W. D., Mertz-Kraus, R., Vallverdu, J., Vaquero, M., Burjachs, F., Carbonell, E., & Bischoff, J. L. (2016). Archeological deposits at Abric Romaní extend to 110 ka: U-series dating of a newly cored, 30 meter-thick section. Journal of Archaeological Science: Reports, 5, 400-406.	Homo neanderthalensis	1.6882	41.5328	Abric Romani	4.39 m below base of layer P at drill site	57620	57380	57140	Middle Paleolithic (Levallois)
Sharp, W. D., Mertz-Kraus, R., Vallverdu, J., Vaquero, M., Burjachs, F., Carbonell, E., & Bischoff, J. L. (2016). Archeological deposits at Abric Romaní extend to 110 ka: U-series dating of a newly cored, 30 meter-thick section. Journal of Archaeological Science: Reports, 5, 400-406.	Homo neanderthalensis	1.6882	41.5328	Abric Romani	4.39 m below base of layer P at drill site	57760	57470	57180	Middle Paleolithic (Levallois)
Sharp, W. D., Mertz-Kraus, R., Vallverdu, J., Vaquero, M., Burjachs, F., Carbonell, E., & Bischoff, J. L. (2016). Archeological deposits at Abric Romaní extend to 110 ka: U-series dating of a newly cored, 30 meter-thick section. Journal of Archaeological Science: Reports, 5, 400-406.	Homo neanderthalensis	1.6882	41.5328	Abric Romani	4.39 m below base of layer P at drill site	57800	57530	57260	Middle Paleolithic (Levallois)
Sharp, W. D., Mertz-Kraus, R., Vallverdu, J., Vaquero, M., Burjachs, F., Carbonell, E., & Bischoff, J. L. (2016). Archeological deposits at Abric Romaní extend to 110 ka: U-series dating of a newly cored, 30 meter-thick section. Journal of Archaeological Science: Reports, 5, 400-406.	Homo neanderthalensis	1.6882	41.5328	Abric Romani	5.56 m below base of layer P at drill site	68480	68330	68180	Middle Paleolithic (Levallois)
Sharp, W. D., Mertz-Kraus, R., Vallverdu, J., Vaquero, M., Burjachs, F., Carbonell, E., & Bischoff, J. L. (2016). Archeological deposits at Abric Romaní extend to 110 ka: U-series dating of a newly cored, 30 meter-thick section. Journal of Archaeological Science: Reports, 5, 400-406.	Homo neanderthalensis	1.6882	41.5328	Abric Romani	12.42 m below base of layer P at drill site	69170	69070	68970	Middle Paleolithic (Levallois)
Sharp, W. D., Mertz-Kraus, R., Vallverdu, J., Vaquero, M., Burjachs, F., Carbonell, E., & Bischoff, J. L. (2016). Archeological deposits at Abric Romaní extend to 110 ka: U-series dating of a newly cored, 30 meter-thick section. Journal of Archaeological Science: Reports, 5, 400-406.	Homo neanderthalensis	1.6882	41.5328	Abric Romani	12.42 m below base of layer P at drill site	69410	69260	69110	Middle Paleolithic (Levallois)
Sharp, W. D., Mertz-Kraus, R., Vallverdu, J., Vaquero, M., Burjachs, F., Carbonell, E., & Bischoff, J. L. (2016). Archeological deposits at Abric Romaní extend to 110 ka: U-series dating of a newly cored, 30 meter-thick section. Journal of Archaeological Science: Reports, 5, 400-406.	Homo neanderthalensis	1.6882	41.5328	Abric Romani	7.79 m below base of layer P at drill site	69570	69450	69330	Middle Paleolithic (Levallois)
Sharp, W. D., Mertz-Kraus, R., Vallverdu, J., Vaquero, M., Burjachs, F., Carbonell, E., & Bischoff, J. L. (2016). Archeological deposits at Abric Romaní extend to 110 ka: U-series dating of a newly cored, 30 meter-thick section. Journal of Archaeological Science: Reports, 5, 400-406.	Homo neanderthalensis	1.6882	41.5328	Abric Romani	12.42 m below base of layer P at drill site	72190	72080	71970	Middle Paleolithic (Levallois)
Sharp, W. D., Mertz-Kraus, R., Vallverdu, J., Vaquero, M., Burjachs, F., Carbonell, E., & Bischoff, J. L. (2016). Archeological deposits at Abric Romaní extend to 110 ka: U-series dating of a newly cored, 30 meter-thick section. Journal of Archaeological Science: Reports, 5, 400-406.	Homo neanderthalensis	1.6882	41.5328	Abric Romani	8.59 m below base of layer P at drill site	73170	73040	72910	Middle Paleolithic (Levallois)
Sharp, W. D., Mertz-Kraus, R., Vallverdu, J., Vaquero, M., Burjachs, F., Carbonell, E., & Bischoff, J. L. (2016). Archeological deposits at Abric Romaní extend to 110 ka: U-series dating of a newly cored, 30 meter-thick section. Journal of Archaeological Science: Reports, 5, 400-406.	Homo neanderthalensis	1.6882	41.5328	Abric Romani	13.42 m below base of layer P at drill site	73260	73120	72980	Middle Paleolithic (Levallois)
Sharp, W. D., Mertz-Kraus, R., Vallverdu, J., Vaquero, M., Burjachs, F., Carbonell, E., & Bischoff, J. L. (2016). Archeological deposits at Abric Romaní extend to 110 ka: U-series dating of a newly cored, 30 meter-thick section. Journal of Archaeological Science: Reports, 5, 400-406.	Homo neanderthalensis	1.6882	41.5328	Abric Romani	8.59 m below base of layer P at drill site	73540	73390	73240	Middle Paleolithic (Levallois)
Sharp, W. D., Mertz-Kraus, R., Vallverdu, J., Vaquero, M., Burjachs, F., Carbonell, E., & Bischoff, J. L. (2016). Archeological deposits at Abric Romaní extend to 110 ka: U-series dating of a newly cored, 30 meter-thick section. Journal of Archaeological Science: Reports, 5, 400-406.	Homo neanderthalensis	1.6882	41.5328	Abric Romani	8.59 m below base of layer P at drill site	73830	73680	73530	Middle Paleolithic (Levallois)
Sharp, W. D., Mertz-Kraus, R., Vallverdu, J., Vaquero, M., Burjachs, F., Carbonell, E., & Bischoff, J. L. (2016). Archeological deposits at Abric Romaní extend to 110 ka: U-series dating of a newly cored, 30 meter-thick section. Journal of Archaeological Science: Reports, 5, 400-406.	Homo neanderthalensis	1.6882	41.5328	Abric Romani	18.29 m below base of layer P at drill site	105100	102000	98900	Middle Paleolithic (Levallois)
Sharp, W. D., Mertz-Kraus, R., Vallverdu, J., Vaquero, M., Burjachs, F., Carbonell, E., & Bischoff, J. L. (2016). Archeological deposits at Abric Romaní extend to 110 ka: U-series dating of a newly cored, 30 meter-thick section. Journal of Archaeological Science: Reports, 5, 400-406.	Homo neanderthalensis	1.6882	41.5328	Abric Romani	17.65 m below base of layer P at drill site	103500	102300	101100	Middle Paleolithic (Levallois)
Sharp, W. D., Mertz-Kraus, R., Vallverdu, J., Vaquero, M., Burjachs, F., Carbonell, E., & Bischoff, J. L. (2016). Archeological deposits at Abric Romaní extend to 110 ka: U-series dating of a newly cored, 30 meter-thick section. Journal of Archaeological Science: Reports, 5, 400-406.	Homo neanderthalensis	1.6882	41.5328	Abric Romani	26.06 m below base of layer P at drill site	108610	107740	106870	Middle Paleolithic (Levallois)
Sharp, W. D., Mertz-Kraus, R., Vallverdu, J., Vaquero, M., Burjachs, F., Carbonell, E., & Bischoff, J. L. (2016). Archeological deposits at Abric Romaní extend to 110 ka: U-series dating of a newly cored, 30 meter-thick section. Journal of Archaeological Science: Reports, 5, 400-406.	Homo neanderthalensis	1.6882	41.5328	Abric Romani	28.40 m below base of layer P at drill site	109150	108920	108690	Middle Paleolithic (Levallois)
Sharp, W. D., Mertz-Kraus, R., Vallverdu, J., Vaquero, M., Burjachs, F., Carbonell, E., & Bischoff, J. L. (2016). Archeological deposits at Abric Romaní extend to 110 ka: U-series dating of a newly cored, 30 meter-thick section. Journal of Archaeological Science: Reports, 5, 400-406.	Homo neanderthalensis	1.6882	41.5328	Abric Romani	28.40 m below base of layer P at drill site	110120	109840	109560	Middle Paleolithic (Levallois)
Sharp, W. D., Mertz-Kraus, R., Vallverdu, J., Vaquero, M., Burjachs, F., Carbonell, E., & Bischoff, J. L. (2016). Archeological deposits at Abric Romaní extend to 110 ka: U-series dating of a newly cored, 30 meter-thick section. Journal of Archaeological Science: Reports, 5, 400-406.	Homo neanderthalensis	1.6882	41.5328	Abric Romani	28.40 m below base of layer P at drill site	112500	112050	111600	Middle Paleolithic (Levallois)
Kehl, M., Álvarez-Alonso, D., de Andrés-Herrero, M., Díez-Herrero, A., Klasen, N., Rethemeyer, J., & Weniger, G. C. (2018). The rock shelter Abrigo del Molino (Segovia, Spain) and the timing of the late Middle Paleolithic in Central Iberia. Quaternary Research, 1-21.	Homo neanderthalensis	-4.14111	40.9517	Abrigo del Molino	arch. layer 3	46100	43400	40700	Mousterian
Kehl, M., Álvarez-Alonso, D., de Andrés-Herrero, M., Díez-Herrero, A., Klasen, N., Rethemeyer, J., & Weniger, G. C. (2018). The rock shelter Abrigo del Molino (Segovia, Spain) and the timing of the late Middle Paleolithic in Central Iberia. Quaternary Research, 1-21.	Homo neanderthalensis	-4.14111	40.9517	Abrigo del Molino	arch. layer 2	43224	42536	41847	Mousterian
Kehl, M., Álvarez-Alonso, D., de Andrés-Herrero, M., Díez-Herrero, A., Klasen, N., Rethemeyer, J., & Weniger, G. C. (2018). The rock shelter Abrigo del Molino (Segovia, Spain) and the timing of the late Middle Paleolithic in Central Iberia. Quaternary Research, 1-21.	Homo neanderthalensis	-4.14111	40.9517	Abrigo del Molino	arch. layer 2	44394	43283	42172	Mousterian
Kehl, M., Álvarez-Alonso, D., de Andrés-Herrero, M., Díez-Herrero, A., Klasen, N., Rethemeyer, J., & Weniger, G. C. (2018). The rock shelter Abrigo del Molino (Segovia, Spain) and the timing of the late Middle Paleolithic in Central Iberia. Quaternary Research, 1-21.	Homo neanderthalensis	-4.14111	40.9517	Abrigo del Molino	arch. layer 2	44627	43513	42399	Mousterian
Kehl, M., Álvarez-Alonso, D., de Andrés-Herrero, M., Díez-Herrero, A., Klasen, N., Rethemeyer, J., & Weniger, G. C. (2018). The rock shelter Abrigo del Molino (Segovia, Spain) and the timing of the late Middle Paleolithic in Central Iberia. Quaternary Research, 1-21.	Homo neanderthalensis	-4.14111	40.9517	Abrigo del Molino	arch. layer 2	44472	43456	42439	Mousterian
Kehl, M., Álvarez-Alonso, D., de Andrés-Herrero, M., Díez-Herrero, A., Klasen, N., Rethemeyer, J., & Weniger, G. C. (2018). The rock shelter Abrigo del Molino (Segovia, Spain) and the timing of the late Middle Paleolithic in Central Iberia. Quaternary Research, 1-21.	Homo neanderthalensis	-4.14111	40.9517	Abrigo del Molino	arch. layer 3	44331	43406	42480	Mousterian
Kehl, M., Álvarez-Alonso, D., de Andrés-Herrero, M., Díez-Herrero, A., Klasen, N., Rethemeyer, J., & Weniger, G. C. (2018). The rock shelter Abrigo del Molino (Segovia, Spain) and the timing of the late Middle Paleolithic in Central Iberia. Quaternary Research, 1-21.	Homo neanderthalensis	-4.14111	40.9517	Abrigo del Molino	arch. layer 3	44446	43526	42606	Mousterian
Kehl, M., Álvarez-Alonso, D., de Andrés-Herrero, M., Díez-Herrero, A., Klasen, N., Rethemeyer, J., & Weniger, G. C. (2018). The rock shelter Abrigo del Molino (Segovia, Spain) and the timing of the late Middle Paleolithic in Central Iberia. Quaternary Research, 1-21.	Homo neanderthalensis	-4.14111	40.9517	Abrigo del Molino	arch. layer 2	45011	43815	42619	Mousterian
Richter, J. (2011). When did the Middle Paleolithic begin?. In Neanderthal lifeways, subsistence and technology (pp. 7-14). Springer, Dordrecht.	Homo neanderthalensis	7.63333	48.5833	Achenheim	layer 18	213400	194000	174600	Ferrassie Mousterian
Álvarez-Alonso, D., de Andrés-Herrero, M., Díez-Herrero, A., Medialdea, A., & Rojo-Hernández, J. (2016). Neanderthal settlement in central Iberia: Geo-archaeological research in the Abrigo del Molino site, MIS 3 (Segovia, Iberian Peninsula). Quaternary International.	Homo neanderthalensis	-6.25089	36.5837	Aculadero		117988	110507	103026	Mousterian
Malinsky-Buller, A., Glauberman, P., Wilkinson, K., Li, B., Frahm, E., Gasparyan, B., ... & Sherriff, J. (2021). Evidence for Middle Palaeolithic occupation and landscape change in central Armenia at the open-air site of Alapars-1. Quaternary Research, 99, 223-247.	Homo neanderthalensis	44.774	40.56	Alapars-1	unit 2	69000	63000	57000	Mousterian
Malinsky-Buller, A., Glauberman, P., Wilkinson, K., Li, B., Frahm, E., Gasparyan, B., ... & Sherriff, J. (2021). Evidence for Middle Palaeolithic occupation and landscape change in central Armenia at the open-air site of Alapars-1. Quaternary Research, 99, 223-247.	Homo neanderthalensis	44.774	40.56	Alapars-1	unit 2	74000	67000	60000	Mousterian
Malinsky-Buller, A., Glauberman, P., Wilkinson, K., Li, B., Frahm, E., Gasparyan, B., ... & Sherriff, J. (2021). Evidence for Middle Palaeolithic occupation and landscape change in central Armenia at the open-air site of Alapars-1. Quaternary Research, 99, 223-247.	Homo neanderthalensis	44.774	40.56	Alapars-1	units 9-4	132000	111000	90000	Mousterian
Malinsky-Buller, A., Glauberman, P., Wilkinson, K., Li, B., Frahm, E., Gasparyan, B., ... & Sherriff, J. (2021). Evidence for Middle Palaeolithic occupation and landscape change in central Armenia at the open-air site of Alapars-1. Quaternary Research, 99, 223-247.	Homo neanderthalensis	44.774	40.56	Alapars-1	units 9-4	116000	106000	96000	Mousterian
Marín-Arroyo, A. B., Rios-Garaizar, J., Straus, L. G., Jones, J. R., De la Rasilla, M., González Morales, M. R., ... & Ocio, D. (2018). Chronological reassessment of the Middle to Upper Paleolithic transition and Early Upper paleolithic cultures in cantabrian Spain. PloS one, 13(4), e0194708.	Homo neanderthalensis	-2.201	43.227	Amalda cave	layer VII	48948	45746	42545	Mousterian
Marín-Arroyo, A. B., Rios-Garaizar, J., Straus, L. G., Jones, J. R., De la Rasilla, M., González Morales, M. R., ... & Ocio, D. (2018). Chronological reassessment of the Middle to Upper Paleolithic transition and Early Upper paleolithic cultures in cantabrian Spain. PloS one, 13(4), e0194708.	Homo neanderthalensis	-2.201	43.227	Amalda cave	layer VII	54719	48507	43044	Mousterian
Valladas, H., Mercier, N., Froget, L., Hovers, E., Joron, J. L., Kimbel, W. H., & Rak, Y. (1999). TL dates for the Neanderthal site of the Amud Cave, Israel. Journal of Archaeological Science, 26(3), 259-268.	Homo neanderthalensis	35.2963	32.9459	Amud	B2	60000	56500	53000	Levantine Mousterian and human remains
Valladas, H., Mercier, N., Froget, L., Hovers, E., Joron, J. L., Kimbel, W. H., & Rak, Y. (1999). TL dates for the Neanderthal site of the Amud Cave, Israel. Journal of Archaeological Science, 26(3), 259-268.	Homo neanderthalensis	35.2963	32.9459	Amud	B1	61300	57600	53900	Levantine Mousterian and human remains
Valladas, H., Mercier, N., Froget, L., Hovers, E., Joron, J. L., Kimbel, W. H., & Rak, Y. (1999). TL dates for the Neanderthal site of the Amud Cave, Israel. Journal of Archaeological Science, 26(3), 259-268.	Homo neanderthalensis	35.2963	32.9459	Amud	B4	71900	68500	65100	Levantine Mousterian and human remains
Bernard-Guelle, S., Rué, M., Fernandes, P., Courty, M. A., Piboule, M., Coudenneau, A., ... & DAWSON, M. C. (2011). Le site moustérien d'Andance (Saint-Bauzile, Ardèche): un habitat de hauteur en contexte basaltique dans la moyenne vallée du Rhône. Bulletin de la Société préhistorique française, 671-695.	Homo neanderthalensis	4.68647	44.6831	Andance	US 4/5	100400	93200	86000	Mousterian
Locht, J. L., Coutard, S., Soressi, M., Kieffer, D., Koehler, H., & Debenham, N. (2015). Angé (Loir-et-Cher): un site moustérien à influences multiples.	Homo neanderthalensis	1.25209	47.2945	Ange	Unit 9 (flint)	68100	63900	59700	Ferrassie Mousterian
Locht, J. L., Coutard, S., Soressi, M., Kieffer, D., Koehler, H., & Debenham, N. (2015). Angé (Loir-et-Cher): un site moustérien à influences multiples.	Homo neanderthalensis	1.25209	47.2945	Ange	Unit 9 (flint)	70600	65400	60200	Ferrassie Mousterian
Locht, J. L., Coutard, S., Soressi, M., Kieffer, D., Koehler, H., & Debenham, N. (2015). Angé (Loir-et-Cher): un site moustérien à influences multiples.	Homo neanderthalensis	1.25209	47.2945	Ange	Unit 9 (flint)	71700	66800	61900	Ferrassie Mousterian
Locht, J. L., Coutard, S., Soressi, M., Kieffer, D., Koehler, H., & Debenham, N. (2015). Angé (Loir-et-Cher): un site moustérien à influences multiples.	Homo neanderthalensis	1.25209	47.2945	Ange	Unit 9 (gray forest soils)	81700	76600	71500	Ferrassie Mousterian
Locht, J. L., Coutard, S., Soressi, M., Kieffer, D., Koehler, H., & Debenham, N. (2015). Angé (Loir-et-Cher): un site moustérien à influences multiples.	Homo neanderthalensis	1.25209	47.2945	Ange	Unit 9 (gray forest soils)	86900	80400	73900	Ferrassie Mousterian
Locht, J. L., Coutard, S., Soressi, M., Kieffer, D., Koehler, H., & Debenham, N. (2015). Angé (Loir-et-Cher): un site moustérien à influences multiples.	Homo neanderthalensis	1.25209	47.2945	Ange	Unit 9 (gray forest soils)	88600	81800	75000	Ferrassie Mousterian
Locht, J. L., Coutard, S., Soressi, M., Kieffer, D., Koehler, H., & Debenham, N. (2015). Angé (Loir-et-Cher): un site moustérien à influences multiples.	Homo neanderthalensis	1.25209	47.2945	Ange	Unit 9 (gray forest soils)	89000	83400	77800	Ferrassie Mousterian
Locht, J. L., Coutard, S., Soressi, M., Kieffer, D., Koehler, H., & Debenham, N. (2015). Angé (Loir-et-Cher): un site moustérien à influences multiples.	Homo neanderthalensis	1.25209	47.2945	Ange	Unit 9 (gray forest soils)	90400	84500	78600	Ferrassie Mousterian
Locht, J. L., Coutard, S., Soressi, M., Kieffer, D., Koehler, H., & Debenham, N. (2015). Angé (Loir-et-Cher): un site moustérien à influences multiples.	Homo neanderthalensis	1.25209	47.2945	Ange	Unit 9 (gray forest soils)	94100	86800	79500	Ferrassie Mousterian
Locht, J. L., Coutard, S., Soressi, M., Kieffer, D., Koehler, H., & Debenham, N. (2015). Angé (Loir-et-Cher): un site moustérien à influences multiples.	Homo neanderthalensis	1.25209	47.2945	Ange	Unit 9 (gray forest soils)	91800	85700	79600	Ferrassie Mousterian
Locht, J. L., Coutard, S., Soressi, M., Kieffer, D., Koehler, H., & Debenham, N. (2015). Angé (Loir-et-Cher): un site moustérien à influences multiples.	Homo neanderthalensis	1.25209	47.2945	Ange	Unit 9 (gray forest soils)	97400	90800	84200	Ferrassie Mousterian
Locht, J. L., Coutard, S., Soressi, M., Kieffer, D., Koehler, H., & Debenham, N. (2015). Angé (Loir-et-Cher): un site moustérien à influences multiples.	Homo neanderthalensis	1.25209	47.2945	Ange	Unit 9 (gray forest soils)	100400	92500	84600	Ferrassie Mousterian
Locht, J. L., Coutard, S., Soressi, M., Kieffer, D., Koehler, H., & Debenham, N. (2015). Angé (Loir-et-Cher): un site moustérien à influences multiples.	Homo neanderthalensis	1.25209	47.2945	Ange	Unit 9 (gray forest soils)	99900	93200	86500	Ferrassie Mousterian
Locht, J. L., Coutard, S., Soressi, M., Kieffer, D., Koehler, H., & Debenham, N. (2015). Angé (Loir-et-Cher): un site moustérien à influences multiples.	Homo neanderthalensis	1.25209	47.2945	Ange	Unit 9 (gray forest soils)	112800	105900	99000	Ferrassie Mousterian
Harvati, K., Röding, C., Bosman, A. M., Karakostia, F. A., Grün, R., Stringer, C., Karkanas, P., Thompson, N. C., Koutoulidis, V., Moulopoulos, L. A., Gorgoulis, V. G., & Kouloukoussa, M. (2019). Apidima Cave fossils provide earliest evidence of Homo sapiens in Eurasia. Nature	Homo neanderthalensis	22.3642	36.6617	Apidima Cave		183000	172000	161000	human remains
Rios-Garaizar, J., López-Bultó, O., Iriarte, E., Pérez-Garrido, C., Piqué, R., Aranburu, A., ... & Libano, I. (2018). A Middle Palaeolithic wooden digging stick from Aranbaltza III, Spain. PloS one, 13(3), e0195044.	Homo neanderthalensis	-2.95591	43.4012	Aranbaltza III	unit 1	59500	52800	46100	Mousterian
Rios-Garaizar, J., López-Bultó, O., Iriarte, E., Pérez-Garrido, C., Piqué, R., Aranburu, A., ... & Libano, I. (2018). A Middle Palaeolithic wooden digging stick from Aranbaltza III, Spain. PloS one, 13(3), e0195044.	Homo neanderthalensis	-2.95591	43.4012	Aranbaltza III	unit 4	78400	70000	61600	wooden tools
Higham, T., Douka, K., Wood, R., Ramsey, C. B., Brock, F., Basell, L., ... & Bergman, C. (2014). The timing and spatiotemporal patterning of Neanderthal disappearance. Nature, 512(7514), 306.	Homo neanderthalensis	2.747	42.1611	Arbreda	level I	42879	41430	39981	Mousterian
Higham, T., Douka, K., Wood, R., Ramsey, C. B., Brock, F., Basell, L., ... & Bergman, C. (2014). The timing and spatiotemporal patterning of Neanderthal disappearance. Nature, 512(7514), 306.	Homo neanderthalensis	2.747	42.1611	Arbreda	level I	44736	43022	41308	Mousterian
Higham, T., Douka, K., Wood, R., Ramsey, C. B., Brock, F., Basell, L., ... & Bergman, C. (2014). The timing and spatiotemporal patterning of Neanderthal disappearance. Nature, 512(7514), 306.	Homo neanderthalensis	2.747	42.1611	Arbreda	level I	42942	42400	41858	Mousterian
Higham, T., Douka, K., Wood, R., Ramsey, C. B., Brock, F., Basell, L., ... & Bergman, C. (2014). The timing and spatiotemporal patterning of Neanderthal disappearance. Nature, 512(7514), 306.	Homo neanderthalensis	2.747	42.1611	Arbreda	level I	52118	47619	43120	Mousterian
Hearty, P. J. (1986). An inventory of last interglacial (sensu lato) age deposits from the Mediterranean Basin: a study of isoleucine epimerization and U-series dating. Z. Geomorph. NF Suppl.-Bd, 62, 51-69.	Homo neanderthalensis	16.2594	39.2903	Archi	C3	44000	39000	34000	human remains
Grimaldi, S., & Santaniello, F. (2014). New insights into Final Mousterian lithic production in western Italy. Quaternary International, 350, 116-129.	Homo neanderthalensis	8.37631	44.2016	Arma delle Manie	VII base	69000	60000	51000	Typical Mousterian
Wood, R., de Quirós, F. B., Maíllo-Fernández, J. M., Tejero, J. M., Neira, A., & Higham, T. (2016). El Castillo (Cantabria, northern Iberia) and the Transitional Aurignacian: Using radiocarbon dating to assess site taphonomy. Quaternary International.	Homo neanderthalensis	-2.73	43	Arrillor	Lmc	54698	48968	43239	Mousterian
Higham et al. 2014; Arrizabalaga, A. (2009). The Middle to Upper paleolithic transition on the Basque crossroads: main sites, key issues. Mitteilungen der Gesellschaft für Urgeschichte, 18(3).	Homo neanderthalensis	-2.73	43	Arrillor	Lamc	54703	49056	43409	Mousterian
Higham et al. 2014; Arrizabalaga, A. (2009). The Middle to Upper paleolithic transition on the Basque crossroads: main sites, key issues. Mitteilungen der Gesellschaft für Urgeschichte, 18(3).	Homo neanderthalensis	-2.73	43	Arrillor	Smk-1h	54703	49056	43409	Mousterian
Higham et al. 2014; Arrizabalaga, A. (2009). The Middle to Upper paleolithic transition on the Basque crossroads: main sites, key issues. Mitteilungen der Gesellschaft für Urgeschichte, 18(3).	Homo neanderthalensis	-2.73	43	Arrillor	AmK	54733	49658	44583	Mousterian
Higham, T. F., Jacobi, R. M., & Ramsey, C. B. (2006). AMS radiocarbon dating of ancient bone using ultrafiltration. Radiocarbon, 48(2), 179-195.	Homo neanderthalensis	-1.22298	53.2752	Ash Tree Cave	Basal Clay	55900	52800	49700	Middle Paleolithic (Mousterian of Acheulean Tradition)
Bahain, J. J., Falgueres, C., Dolo, J. M., Antoine, P., Auguste, P., Limondin-Lozouet, N., ... & Farkh, S. (2010). ESR/U-series dating of teeth recovered from well-stratigraphically age-controlled sequences from Northern France. Quaternary Geochronology, 5(2-3), 371-375.	Homo neanderthalensis	1.45177	50.1076	Ault-Onival		65000	55000	45000	Mousterian
Marchal, F., Monchot, H., Coussot, C., Desclaux, E., Deschamp, P., Thiébaut, C., ... & Dolo, J. M. (2009). Neandertals paleoenvironment in Western Provence: The contribution of Les Auzières 2 (Méthamis, Vaucluse, France). Comptes Rendus Palevol, 8(5), 493-502.	Homo neanderthalensis	5.23162	44.0199	Auzieres 2	layer Cf	57000	50000	43000	Mousterian
Marchal, F., Monchot, H., Coussot, C., Desclaux, E., Deschamp, P., Thiébaut, C., ... & Dolo, J. M. (2009). Neandertals paleoenvironment in Western Provence: The contribution of Les Auzières 2 (Méthamis, Vaucluse, France). Comptes Rendus Palevol, 8(5), 493-502.	Homo neanderthalensis	5.23162	44.0199	Auzieres 2	layer Cf	68000	60000	52000	Mousterian
Marchal, F., Monchot, H., Coussot, C., Desclaux, E., Deschamp, P., Thiébaut, C., ... & Dolo, J. M. (2009). Neandertals paleoenvironment in Western Provence: The contribution of Les Auzières 2 (Méthamis, Vaucluse, France). Comptes Rendus Palevol, 8(5), 493-502.	Homo neanderthalensis	5.23162	44.0199	Auzieres 2	layer Cf	76000	69000	62000	Mousterian
Rios-Garaizar, J., Eixea, A., & Villaverde, V. (2015). Ramification of lithic production and the search of small tools in Iberian Peninsula Middle Paleolithic. Quaternary International, 361, 188-199.	Homo neanderthalensis	-2.75324	43.1431	Axlor	level B	47898	45225	42552	Quina Mousterian
Almeida, N. A. O PALEOLÍTICO MÉDIO DO COMPLEXO PRÉ-HISTÓRICO DO ARNEIRO–SANTANA, NISA. DEZ ANOS DE INVESTIGAÇÃO Ten years of research on the Middle Palaeolithic of the Arneiro Pré-historic Cluster.	Homo neanderthalensis	-7.68673	39.6201	Azinhal	L3	68000	61000	54000	Mousterian
Fernández-Jalvo, Y., King, T., Yepiskoposyan, L., & Andrews, P. (Eds.). (2016). Azokh Cave and the Transcaucasian Corridor. Springer International Publishing.	Homo neanderthalensis	46.9883	39.6192	Azokh Cave	Unit II	107000	100000	93000	Mousterian
Fernández-Jalvo, Y., King, T., Yepiskoposyan, L., & Andrews, P. (Eds.). (2016). Azokh Cave and the Transcaucasian Corridor. Springer International Publishing.	Homo neanderthalensis	46.9883	39.6192	Azokh Cave	Unit II	197000	184000	171000	Mousterian
Fernández-Jalvo, Y., King, T., Yepiskoposyan, L., & Andrews, P. (Eds.). (2016). Azokh Cave and the Transcaucasian Corridor. Springer International Publishing.	Homo neanderthalensis	46.9883	39.6192	Azokh Cave	Unit IV	217000	205000	193000	Middle Paleolithic (Levallois)
Egeland, C. P., Gasparian, B., Fadem, C. M., Nahapetyan, S., Arakelyan, D., & Nicholson, C. M. (2016). Bagratashen 1, a stratified open-air Middle Paleolithic site in the Debed river valley of northeastern Armenia: A preliminary report. Archaeological Research in Asia, 8, 1-20.	Homo neanderthalensis	41.2315	44.8259	Bagratashen	3b	40090	37880	35670	Middle Paleolithic (Levallois)
Cortés-Sánchez, M., Jiménez-Espejo, F. J., Simón-Vallejo, M. D., Stringer, C., Francisco, M. C. L., García-Alix, A., ... & González, A. M. (2019). An early Aurignacian arrival in southwestern Europe. Nature ecology & evolution, 3(2), 207.	Homo neanderthalensis	-4.5	36.629	Bajondillo	Bj14	48136	45562	42988	Mousterian
Cortés-Sánchez, M., Jiménez-Espejo, F. J., Simón-Vallejo, M. D., Stringer, C., Francisco, M. C. L., García-Alix, A., ... & González, A. M. (2019). An early Aurignacian arrival in southwestern Europe. Nature ecology & evolution, 3(2), 207.	Homo neanderthalensis	-4.5	36.629	Bajondillo	Bj14	49887	46720	43554	Mousterian
Cortés-Sánchez, M., Jiménez-Espejo, F. J., Simón-Vallejo, M. D., Stringer, C., Francisco, M. C. L., García-Alix, A., ... & González, A. M. (2019). An early Aurignacian arrival in southwestern Europe. Nature ecology & evolution, 3(2), 207.	Homo neanderthalensis	-4.5	36.629	Bajondillo	Bj14	47977	46428	44878	Mousterian
Cortés-Sánchez, M., Jiménez-Espejo, F. J., Simón-Vallejo, M. D., Stringer, C., Francisco, M. C. L., García-Alix, A., ... & González, A. M. (2019). An early Aurignacian arrival in southwestern Europe. Nature ecology & evolution, 3(2), 207.	Homo neanderthalensis	-4.5	36.629	Bajondillo	Bj14	54747	49934	45121	Mousterian
Cortés-Sánchez, M., Jiménez-Espejo, F. J., Simón-Vallejo, M. D., Stringer, C., Francisco, M. C. L., García-Alix, A., ... & González, A. M. (2019). An early Aurignacian arrival in southwestern Europe. Nature ecology & evolution, 3(2), 207.	Homo neanderthalensis	-4.5	36.629	Bajondillo	Bj14	54750	49993	45236	Mousterian
Cortés-Sánchez, M., Jiménez-Espejo, F. J., Simón-Vallejo, M. D., Stringer, C., Francisco, M. C. L., García-Alix, A., ... & González, A. M. (2019). An early Aurignacian arrival in southwestern Europe. Nature ecology & evolution, 3(2), 207.	Homo neanderthalensis	-4.5	36.629	Bajondillo	Bj14	54756	50112	45467	Mousterian
Cortés-Sánchez, M., Morales-Muñiz, A., Simón-Vallejo, M. D., Lozano-Francisco, M. C., Vera-Peláez, J. L., Finlayson, C., ... & Martínez-Aguirre, M. A. (2011). Earliest known use of marine resources by Neanderthals. PloS one, 6(9), e24026.	Homo neanderthalensis	-4.5	36.629	Bajondillo	Bj17	70860	64500	58140	Mousterian
Cortés-Sánchez, M., Morales-Muñiz, A., Simón-Vallejo, M. D., Lozano-Francisco, M. C., Vera-Peláez, J. L., Finlayson, C., ... & Martínez-Aguirre, M. A. (2011). Earliest known use of marine resources by Neanderthals. PloS one, 6(9), e24026.	Homo neanderthalensis	-4.5	36.629	Bajondillo	Bj17	70000	65800	61600	Mousterian
Cortés-Sánchez, M., Morales-Muñiz, A., Simón-Vallejo, M. D., Lozano-Francisco, M. C., Vera-Peláez, J. L., Finlayson, C., ... & Martínez-Aguirre, M. A. (2011). Earliest known use of marine resources by Neanderthals. PloS one, 6(9), e24026.	Homo neanderthalensis	-4.5	36.629	Bajondillo	Bj17	76900	73100	69300	Mousterian
Cortés-Sánchez, M., Morales-Muñiz, A., Simón-Vallejo, M. D., Lozano-Francisco, M. C., Vera-Peláez, J. L., Finlayson, C., ... & Martínez-Aguirre, M. A. (2011). Earliest known use of marine resources by Neanderthals. PloS one, 6(9), e24026.	Homo neanderthalensis	-4.5	36.629	Bajondillo	Bj20	172900	139900	106900	Mousterian
Cortés-Sánchez, M., Morales-Muñiz, A., Simón-Vallejo, M. D., Lozano-Francisco, M. C., Vera-Peláez, J. L., Finlayson, C., ... & Martínez-Aguirre, M. A. (2011). Earliest known use of marine resources by Neanderthals. PloS one, 6(9), e24026.	Homo neanderthalensis	-4.5	36.629	Bajondillo	Bj19	165800	151200	136600	Mousterian
Cortés-Sánchez, M., Morales-Muñiz, A., Simón-Vallejo, M. D., Lozano-Francisco, M. C., Vera-Peláez, J. L., Finlayson, C., ... & Martínez-Aguirre, M. A. (2011). Earliest known use of marine resources by Neanderthals. PloS one, 6(9), e24026.	Homo neanderthalensis	-4.5	36.629	Bajondillo	Bj19	159000	149400	139800	Mousterian
Higham, T. F., Jacobi, R. M., & Ramsey, C. B. (2006). AMS radiocarbon dating of ancient bone using ultrafiltration. Radiocarbon, 48(2), 179-195.	Homo neanderthalensis	-2.9794	51.2948	Banwell Bone Cave		54600	52700	50800	Middle Paleolithic (Mousterian of Acheulean Tradition)
JuliA, R., & Bischoff, J. L. (1991). Radiometric dating of Quaternary deposits and the hominid mandible of Lake Banyolas, Spain. Journal of Archaeological Science, 18(6), 707-722.	Homo neanderthalensis	2.766	42.13	Banyoles		49000	45000	41000	human remains
Boëda, E., Fontugne, M., Valladas, H., & Ortega, I. (1996). Barbas III. Industries du paléolithique moyen récent et du Paléolithique supérieur ancien. The last Neandertals, the first anatomically modern Humans: a take about the Human diversity. Cultural change and Human evolution: the crisis at 40 ka BP, 147-156.	Homo neanderthalensis	0.5667	44.8499	Barbas III	level 4	43046	42280	41514	Mousterian of Acheulean Tradition (MTA)
Boëda, E., Fontugne, M., Valladas, H., & Ortega, I. (1996). Barbas III. Industries du paléolithique moyen récent et du Paléolithique supérieur ancien. The last Neandertals, the first anatomically modern Humans: a take about the Human diversity. Cultural change and Human evolution: the crisis at 40 ka BP, 147-156.	Homo neanderthalensis	0.5667	44.8499	Barbas III	level 4	51986	47260	42533	Mousterian of Acheulean Tradition (MTA)
Glauberman, P., Gasparyan, B., Wilkinson, K., Frahm, E., Nahapetyan, S., Arakelyan, D., ... & Adler, D. S. (2020). Late Middle Paleolithic Technological Organization and Behavior at the Open-Air Site of Barozh 12 (Armenia). Journal of Paleolithic Archaeology, 1-54.	Homo neanderthalensis	43.794	40.333	Barozh 12	unit 3	65900	60200	54500	Mousterian
Lebel, S., Trinkaus, E., Faure, M., Fernandez, P., Guérin, C., Richter, D., ... & Wagner, G. A. (2001). Comparative morphology and paleobiology of Middle Pleistocene human remains from the Bau de l'Aubesier, Vaucluse, France. Proceedings of the National Academy of Sciences, 98(20), 11097-11102; Wilson, L., & Browne, C. L. (2014). Change in raw material selection and subsistence behaviour through …	Homo neanderthalensis	5.35	44.0833	Bau de L'Aubesier	H1	186000	169000	152000	Mousterian
Lebel, S., Trinkaus, E., Faure, M., Fernandez, P., Guérin, C., Richter, D., ... & Wagner, G. A. (2001). Comparative morphology and paleobiology of Middle Pleistocene human remains from the Bau de l'Aubesier, Vaucluse, France. Proceedings of the National Academy of Sciences, 98(20), 11097-11102; Wilson, L., & Browne, C. L. (2014). Change in raw material selection and subsistence behaviour through …	Homo neanderthalensis	5.35	44.0833	Bau de L'Aubesier	H1	205000	180000	155000	Mousterian
Lebel, S., Trinkaus, E., Faure, M., Fernandez, P., Guérin, C., Richter, D., ... & Wagner, G. A. (2001). Comparative morphology and paleobiology of Middle Pleistocene human remains from the Bau de l'Aubesier, Vaucluse, France. Proceedings of the National Academy of Sciences, 98(20), 11097-11102; Wilson, L., & Browne, C. L. (2014). Change in raw material selection and subsistence behaviour through …	Homo neanderthalensis	5.35	44.0833	Bau de L'Aubesier	H1	206000	191000	176000	Mousterian
Valladas, H., Mercier, N., Falguères, C., & Bahain, J. J. (1999). Contribution des méthodes nucléaires à la chronologie des cultures paléolithiques entre 300 000 et 35 000 ans BP. Gallia Préhistoire, 41(41), 153-166.	Homo neanderthalensis	6.03333	43.7	Baume Bonne	V top	203000	166000	129000	Middle Paleolithic (Levallois)
Valladas, H., Mercier, N., Falguères, C., & Bahain, J. J. (1999). Contribution des méthodes nucléaires à la chronologie des cultures paléolithiques entre 300 000 et 35 000 ans BP. Gallia Préhistoire, 41(41), 153-166.	Homo neanderthalensis	6.03333	43.7	Baume Bonne	V base	219000	199000	179000	Middle Paleolithic (Levallois)
Gala, M., Raynal, J. P., & Tagliacozzo, A. (2005). Bird remains from Baume-Vallée (Haute-Loire, France): preliminary results; Raynal, J. P., Le Corre-Le Beux, M., Santagata, C., Fernandes, P., Guadelli, J. L., Fiore, I., ... & Kieffer, G. (2005). Paléolithique moyen dans le Sud du Massif central: les données du Velay (Haute-Loire, France). In Les premiers peuplements en Europe Colloque internatio…	Homo neanderthalensis	3.88333	44.9667	Baume-Vallée (Abri Laborde)	US 29b-30, Unit 1	90600	80100	69600	Ferrassie Mousterian
Gala, M., Raynal, J. P., & Tagliacozzo, A. (2005). Bird remains from Baume-Vallée (Haute-Loire, France): preliminary results; Raynal, J. P., Le Corre-Le Beux, M., Santagata, C., Fernandes, P., Guadelli, J. L., Fiore, I., ... & Kieffer, G. (2005). Paléolithique moyen dans le Sud du Massif central: les données du Velay (Haute-Loire, France). In Les premiers peuplements en Europe Colloque internatio…	Homo neanderthalensis	3.88333	44.9667	Baume-Vallée (Abri Laborde)	US 29b-30, Unit 1	86000	78500	71000	Ferrassie Mousterian
Heydari-Guran, S., Benazzi, S., Talamo, S., Ghasidian, E., Hariri, N., Oxilia, G., ... & Lahr, M. M. (2021). The discovery of an in situ Neanderthal remain in the Bawa Yawan Rockshelter, West-Central Zagros Mountains, Kermanshah. PloS one, 16(8), e0253708.	Homo neanderthalensis	46.93	34.639	Bawa Yawan rockshelter	GH4	41036	39424	37811	Zagros Mousterian
Heydari-Guran, S., Benazzi, S., Talamo, S., Ghasidian, E., Hariri, N., Oxilia, G., ... & Lahr, M. M. (2021). The discovery of an in situ Neanderthal remain in the Bawa Yawan Rockshelter, West-Central Zagros Mountains, Kermanshah. PloS one, 16(8), e0253708.	Homo neanderthalensis	46.93	34.639	Bawa Yawan rockshelter	GH5	42359	41824	41288	Zagros Mousterian and human remains
Heydari-Guran, S., Benazzi, S., Talamo, S., Ghasidian, E., Hariri, N., Oxilia, G., ... & Lahr, M. M. (2021). The discovery of an in situ Neanderthal remain in the Bawa Yawan Rockshelter, West-Central Zagros Mountains, Kermanshah. PloS one, 16(8), e0253708.	Homo neanderthalensis	46.93	34.639	Bawa Yawan rockshelter	GH5	44144	43224	42303	Zagros Mousterian and human remains
Heydari-Guran, S., Benazzi, S., Talamo, S., Ghasidian, E., Hariri, N., Oxilia, G., ... & Lahr, M. M. (2021). The discovery of an in situ Neanderthal remain in the Bawa Yawan Rockshelter, West-Central Zagros Mountains, Kermanshah. PloS one, 16(8), e0253708.	Homo neanderthalensis	46.93	34.639	Bawa Yawan rockshelter	GH5	44726	43752	42777	Zagros Mousterian and human remains
Michel, V., Locht, J. L., Antoine, P., Masaoudi, H., Falguères, C., & Yokoyama, Y. (1999). Datation ESR/U-Th combinée des restes fauniques du site moustérien de plein air de Beauvais (France). Comptes Rendus de l'Académie des Sciences-Series IIA-Earth and Planetary Science, 329(5), 369-375.	Homo neanderthalensis	2.13295	49.4326	Beauvais-la-Justice	C1 in 6a (upper level)	51000	46000	41000	Mousterian
Michel, V., Locht, J. L., Antoine, P., Masaoudi, H., Falguères, C., & Yokoyama, Y. (1999). Datation ESR/U-Th combinée des restes fauniques du site moustérien de plein air de Beauvais (France). Comptes Rendus de l'Académie des Sciences-Series IIA-Earth and Planetary Science, 329(5), 369-375.	Homo neanderthalensis	2.13295	43.4326	Beauvais-la-Justice	C2 in 6b (lower level)	52000	47000	42000	Mousterian
Michel, V., Locht, J. L., Antoine, P., Masaoudi, H., Falguères, C., & Yokoyama, Y. (1999). Datation ESR/U-Th combinée des restes fauniques du site moustérien de plein air de Beauvais (France). Comptes Rendus de l'Académie des Sciences-Series IIA-Earth and Planetary Science, 329(5), 369-375.	Homo neanderthalensis	2.13295	43.4326	Beauvais-la-Justice	C2 in 6b (lower level)	53000	48000	43000	Mousterian
Michel, V., Locht, J. L., Antoine, P., Masaoudi, H., Falguères, C., & Yokoyama, Y. (1999). Datation ESR/U-Th combinée des restes fauniques du site moustérien de plein air de Beauvais (France). Comptes Rendus de l'Académie des Sciences-Series IIA-Earth and Planetary Science, 329(5), 369-375.	Homo neanderthalensis	2.13295	49.4326	Beauvais-la-Justice	C1 in 6a (upper level)	58000	52000	46000	Mousterian
Michel, V., Locht, J. L., Antoine, P., Masaoudi, H., Falguères, C., & Yokoyama, Y. (1999). Datation ESR/U-Th combinée des restes fauniques du site moustérien de plein air de Beauvais (France). Comptes Rendus de l'Académie des Sciences-Series IIA-Earth and Planetary Science, 329(5), 369-375.	Homo neanderthalensis	2.13295	43.4326	Beauvais-la-Justice	C2 in 6b (lower level)	59000	53000	47000	Mousterian
Michel, V., Locht, J. L., Antoine, P., Masaoudi, H., Falguères, C., & Yokoyama, Y. (1999). Datation ESR/U-Th combinée des restes fauniques du site moustérien de plein air de Beauvais (France). Comptes Rendus de l'Académie des Sciences-Series IIA-Earth and Planetary Science, 329(5), 369-375.	Homo neanderthalensis	2.13295	43.4326	Beauvais-la-Justice	C2 in 6b (lower level)	61000	55000	49000	Mousterian
Richter, D., Mercier, N., Valladas, H., Jaubert, J., Texier, P. J., Brugal, J. P., ... & Wagner, G. A. (2007). Thermoluminescence dating of heated flint from the Mousterian site of Bérigoule, Murs, Vaucluse, France. Journal of Archaeological Science, 34(4), 532-539.	Homo neanderthalensis	5.2547	43.9843	Berigoule	II	73500	67400	61300	Ferrassie Mousterian
Richter, D., Mercier, N., Valladas, H., Jaubert, J., Texier, P. J., Brugal, J. P., ... & Wagner, G. A. (2007). Thermoluminescence dating of heated flint from the Mousterian site of Bérigoule, Murs, Vaucluse, France. Journal of Archaeological Science, 34(4), 532-539.	Homo neanderthalensis	5.2547	43.9843	Berigoule	II	76200	69900	63600	Ferrassie Mousterian
Richter, D., Mercier, N., Valladas, H., Jaubert, J., Texier, P. J., Brugal, J. P., ... & Wagner, G. A. (2007). Thermoluminescence dating of heated flint from the Mousterian site of Bérigoule, Murs, Vaucluse, France. Journal of Archaeological Science, 34(4), 532-539.	Homo neanderthalensis	5.2547	43.9843	Berigoule	II	78500	72100	65700	Ferrassie Mousterian
Richter, D., Mercier, N., Valladas, H., Jaubert, J., Texier, P. J., Brugal, J. P., ... & Wagner, G. A. (2007). Thermoluminescence dating of heated flint from the Mousterian site of Bérigoule, Murs, Vaucluse, France. Journal of Archaeological Science, 34(4), 532-539.	Homo neanderthalensis	5.2547	43.9843	Berigoule	1	85000	76400	67800	Ferrassie Mousterian
Richter, D., Mercier, N., Valladas, H., Jaubert, J., Texier, P. J., Brugal, J. P., ... & Wagner, G. A. (2007). Thermoluminescence dating of heated flint from the Mousterian site of Bérigoule, Murs, Vaucluse, France. Journal of Archaeological Science, 34(4), 532-539.	Homo neanderthalensis	5.2547	43.9843	Berigoule	I	72280	71600	70920	Ferrassie Mousterian
Richter, D., Mercier, N., Valladas, H., Jaubert, J., Texier, P. J., Brugal, J. P., ... & Wagner, G. A. (2007). Thermoluminescence dating of heated flint from the Mousterian site of Bérigoule, Murs, Vaucluse, France. Journal of Archaeological Science, 34(4), 532-539.	Homo neanderthalensis	5.2547	43.9843	Berigoule	I	85100	78700	72300	Ferrassie Mousterian
Richter, D., Mercier, N., Valladas, H., Jaubert, J., Texier, P. J., Brugal, J. P., ... & Wagner, G. A. (2007). Thermoluminescence dating of heated flint from the Mousterian site of Bérigoule, Murs, Vaucluse, France. Journal of Archaeological Science, 34(4), 532-539.	Homo neanderthalensis	5.2547	43.9843	Berigoule	I	85900	79400	72900	Ferrassie Mousterian
Richter, D., Mercier, N., Valladas, H., Jaubert, J., Texier, P. J., Brugal, J. P., ... & Wagner, G. A. (2007). Thermoluminescence dating of heated flint from the Mousterian site of Bérigoule, Murs, Vaucluse, France. Journal of Archaeological Science, 34(4), 532-539.	Homo neanderthalensis	5.2547	43.9843	Berigoule	I	86300	79800	73300	Ferrassie Mousterian
Richter, D., Mercier, N., Valladas, H., Jaubert, J., Texier, P. J., Brugal, J. P., ... & Wagner, G. A. (2007). Thermoluminescence dating of heated flint from the Mousterian site of Bérigoule, Murs, Vaucluse, France. Journal of Archaeological Science, 34(4), 532-539.	Homo neanderthalensis	5.2547	43.9843	Berigoule	I	86500	79900	73300	Ferrassie Mousterian
Richter, D., Mercier, N., Valladas, H., Jaubert, J., Texier, P. J., Brugal, J. P., ... & Wagner, G. A. (2007). Thermoluminescence dating of heated flint from the Mousterian site of Bérigoule, Murs, Vaucluse, France. Journal of Archaeological Science, 34(4), 532-539.	Homo neanderthalensis	5.2547	43.9843	Berigoule	I	91500	83400	75300	Ferrassie Mousterian
Richter, D., Mercier, N., Valladas, H., Jaubert, J., Texier, P. J., Brugal, J. P., ... & Wagner, G. A. (2007). Thermoluminescence dating of heated flint from the Mousterian site of Bérigoule, Murs, Vaucluse, France. Journal of Archaeological Science, 34(4), 532-539.	Homo neanderthalensis	5.2547	43.9843	Berigoule	II	96200	87600	79000	Ferrassie Mousterian
Richter, D., Mercier, N., Valladas, H., Jaubert, J., Texier, P. J., Brugal, J. P., ... & Wagner, G. A. (2007). Thermoluminescence dating of heated flint from the Mousterian site of Bérigoule, Murs, Vaucluse, France. Journal of Archaeological Science, 34(4), 532-539.	Homo neanderthalensis	5.2547	43.9843	Berigoule	I	97600	89800	82000	Ferrassie Mousterian
Locht, J. L., ANTOINE, P., AUGUSTE, P., CASOAR, J. P., DEPAEPE, P., ENGELMANN, A., ... & SWINNEN, C. (2002). Bettencourt-Saint-Ouen (Somme): cinq occupations paléolithiques au début de la dernière glaciation. Documents d'archéologie française, (90), 5-169.	Homo neanderthalensis	2.1167	50.0167	Bettencourt-Saint-Ouen	N2b, top of unite 7	74700	67900	61100	Mousterian
Locht, J. L., ANTOINE, P., AUGUSTE, P., CASOAR, J. P., DEPAEPE, P., ENGELMANN, A., ... & SWINNEN, C. (2002). Bettencourt-Saint-Ouen (Somme): cinq occupations paléolithiques au début de la dernière glaciation. Documents d'archéologie française, (90), 5-169.	Homo neanderthalensis	2.1167	50.0167	Bettencourt-Saint-Ouen	N1 in lower part of unite 4	75800	69500	63200	Mousterian
Locht, J. L., ANTOINE, P., AUGUSTE, P., CASOAR, J. P., DEPAEPE, P., ENGELMANN, A., ... & SWINNEN, C. (2002). Bettencourt-Saint-Ouen (Somme): cinq occupations paléolithiques au début de la dernière glaciation. Documents d'archéologie française, (90), 5-169.	Homo neanderthalensis	2.1167	50.0167	Bettencourt-Saint-Ouen	N3a	80300	72000	63700	Mousterian
Locht, J. L., ANTOINE, P., AUGUSTE, P., CASOAR, J. P., DEPAEPE, P., ENGELMANN, A., ... & SWINNEN, C. (2002). Bettencourt-Saint-Ouen (Somme): cinq occupations paléolithiques au début de la dernière glaciation. Documents d'archéologie française, (90), 5-169.	Homo neanderthalensis	2.1167	50.0167	Bettencourt-Saint-Ouen	N2a, base of Unite 6	85800	75100	64400	Mousterian
Locht, J. L., ANTOINE, P., AUGUSTE, P., CASOAR, J. P., DEPAEPE, P., ENGELMANN, A., ... & SWINNEN, C. (2002). Bettencourt-Saint-Ouen (Somme): cinq occupations paléolithiques au début de la dernière glaciation. Documents d'archéologie française, (90), 5-169.	Homo neanderthalensis	2.1167	50.0167	Bettencourt-Saint-Ouen	N3a/N3b	83900	74400	64900	Mousterian
Locht, J. L., ANTOINE, P., AUGUSTE, P., CASOAR, J. P., DEPAEPE, P., ENGELMANN, A., ... & SWINNEN, C. (2002). Bettencourt-Saint-Ouen (Somme): cinq occupations paléolithiques au début de la dernière glaciation. Documents d'archéologie française, (90), 5-169.	Homo neanderthalensis	2.1167	50.0167	Bettencourt-Saint-Ouen	N2b, top of unite 7	80500	73200	65900	Mousterian
Locht, J. L., ANTOINE, P., AUGUSTE, P., CASOAR, J. P., DEPAEPE, P., ENGELMANN, A., ... & SWINNEN, C. (2002). Bettencourt-Saint-Ouen (Somme): cinq occupations paléolithiques au début de la dernière glaciation. Documents d'archéologie française, (90), 5-169.	Homo neanderthalensis	2.1167	50.0167	Bettencourt-Saint-Ouen	N3a/N3b	80300	73200	66100	Mousterian
Locht, J. L., ANTOINE, P., AUGUSTE, P., CASOAR, J. P., DEPAEPE, P., ENGELMANN, A., ... & SWINNEN, C. (2002). Bettencourt-Saint-Ouen (Somme): cinq occupations paléolithiques au début de la dernière glaciation. Documents d'archéologie française, (90), 5-169.	Homo neanderthalensis	2.1167	50.0167	Bettencourt-Saint-Ouen	N3a	89600	78700	67800	Mousterian
Locht, J. L., ANTOINE, P., AUGUSTE, P., CASOAR, J. P., DEPAEPE, P., ENGELMANN, A., ... & SWINNEN, C. (2002). Bettencourt-Saint-Ouen (Somme): cinq occupations paléolithiques au début de la dernière glaciation. Documents d'archéologie française, (90), 5-169.	Homo neanderthalensis	2.1167	50.0167	Bettencourt-Saint-Ouen	N2a, base of Unite 6	92200	81200	70200	Mousterian
Locht, J. L., ANTOINE, P., AUGUSTE, P., CASOAR, J. P., DEPAEPE, P., ENGELMANN, A., ... & SWINNEN, C. (2002). Bettencourt-Saint-Ouen (Somme): cinq occupations paléolithiques au début de la dernière glaciation. Documents d'archéologie française, (90), 5-169.	Homo neanderthalensis	2.1167	50.0167	Bettencourt-Saint-Ouen	N1 in lower part of unite 4	87900	79900	71900	Mousterian
Locht, J. L., ANTOINE, P., AUGUSTE, P., CASOAR, J. P., DEPAEPE, P., ENGELMANN, A., ... & SWINNEN, C. (2002). Bettencourt-Saint-Ouen (Somme): cinq occupations paléolithiques au début de la dernière glaciation. Documents d'archéologie française, (90), 5-169.	Homo neanderthalensis	2.1167	50.0167	Bettencourt-Saint-Ouen	N2a, base of Unite 6	88700	80500	72300	Mousterian
Locht, J. L., ANTOINE, P., AUGUSTE, P., CASOAR, J. P., DEPAEPE, P., ENGELMANN, A., ... & SWINNEN, C. (2002). Bettencourt-Saint-Ouen (Somme): cinq occupations paléolithiques au début de la dernière glaciation. Documents d'archéologie française, (90), 5-169.	Homo neanderthalensis	2.1167	50.0167	Bettencourt-Saint-Ouen	N2a, base of Unite 6	93800	83700	73600	Mousterian
Bahain, J. J., Falgueres, C., Laurent, M., Dolo, J. M., Shao, Q., Auguste, P., & Tuffreau, A. (2015). ESR/U-series dating of faunal remains from the paleoanthropological site of Biache-Saint-Vaast (Pas-de-Calais, France). Quaternary Geochronology, 30, 541-546.	Homo neanderthalensis	2.95	50.3	Biache-Saint-Vaast	H, IIa, IIb	254000	236000	218000	Ferrassie Mousterian
Matyukhin, A. E., & Sapelko, T. V. (2009). Paleolithic site Biryuchya Balka-2: geology, chronology, and paleoecology. Archaeology, Ethnology and Anthropology of Eurasia, 37(4), 2-12.	Homo neanderthalensis	89.94	55.55	Biryuchya Balka 2	6	45846	44096	42347	Mousterian
Cyrek, K., Sudoł, M., Czyżewski, Ł., Osipowicz, G., & Grelowska, M. (2014). Middle Palaeolithic cultural levels from Middle and Late Pleistocene sediments of Biśnik Cave, Poland. Quaternary International, 326, 20-63.	Homo neanderthalensis	19.8317	50.4264	Bisnik	5/6 (F)	45319	43664	42008	Mousterian (Micoquian)
Cyrek, K., Sudoł, M., Czyżewski, Ł., Osipowicz, G., & Grelowska, M. (2014). Middle Palaeolithic cultural levels from Middle and Late Pleistocene sediments of Biśnik Cave, Poland. Quaternary International, 326, 20-63.	Homo neanderthalensis	19.8317	50.4264	Bisnik	5/6 (F)	54714	48875	43368	Mousterian (Micoquian)
Kozłowski, J. K. (2014). Middle palaeolithic variability in central Europe: Mousterian vs Micoquian. Quaternary International, 326, 344-363.	Homo neanderthalensis	19.8317	50.4264	Bisnik	layer S	82000	67000	52000	Mousterian (Micoquian)
Kozłowski, J. K. (2014). Middle palaeolithic variability in central Europe: Mousterian vs Micoquian. Quaternary International, 326, 344-363.	Homo neanderthalensis	19.8317	50.4264	Bisnik	7 (E)	98000	81000	64000	Mousterian (Micoquian)
Kozłowski, J. K. (2014). Middle palaeolithic variability in central Europe: Mousterian vs Micoquian. Quaternary International, 326, 344-363.	Homo neanderthalensis	19.8317	50.4264	Bisnik	10 (C-D)	128000	101000	74000	Mousterian (Micoquian)
Cyrek, K., Socha, P., Stefaniak, K., Madeyska, T., Mirosław-Grabowska, J., Sudoł, M., & Czyżewski, Ł. (2010). Palaeolithic of Biśnik Cave (Southern Poland) within the environmental background. Quaternary International, 220(1-2), 5-30.	Homo neanderthalensis	19.8317	50.4264	Bisnik	10 (C)	114000	97000	80000	Mousterian (Micoquian)
Cyrek, K., Socha, P., Stefaniak, K., Madeyska, T., Mirosław-Grabowska, J., Sudoł, M., & Czyżewski, Ł. (2010). Palaeolithic of Biśnik Cave (Southern Poland) within the environmental background. Quaternary International, 220(1-2), 5-30.	Homo neanderthalensis	19.8317	50.4264	Bisnik	7 (E)	114000	97000	80000	Mousterian (Micoquian)
Kozłowski, J. K. (2014). Middle palaeolithic variability in central Europe: Mousterian vs Micoquian. Quaternary International, 326, 344-363.	Homo neanderthalensis	19.8317	50.4264	Bisnik	11 (B)	129000	108000	87000	Mousterian (Micoquian)
Kozłowski, J. K. (2014). Middle palaeolithic variability in central Europe: Mousterian vs Micoquian. Quaternary International, 326, 344-363.	Homo neanderthalensis	19.8317	50.4264	Bisnik	12 (A1)	144000	122000	100000	Mousterian (Micoquian)
Kozłowski, J. K. (2014). Middle palaeolithic variability in central Europe: Mousterian vs Micoquian. Quaternary International, 326, 344-363.	Homo neanderthalensis	19.8317	50.4264	Bisnik	14 (A3)	170000	135000	100000	Middle Paleolithic (Levallois-Micoquian)
Kozłowski, J. K. (2014). Middle palaeolithic variability in central Europe: Mousterian vs Micoquian. Quaternary International, 326, 344-363.	Homo neanderthalensis	19.8317	50.4264	Bisnik	13 (A2)	151000	126000	101000	Middle Paleolithic (Levallois-Micoquian)
Kozłowski, J. K. (2014). Middle palaeolithic variability in central Europe: Mousterian vs Micoquian. Quaternary International, 326, 344-363.	Homo neanderthalensis	19.8317	50.4264	Bisnik	14 (A3)	172000	139000	106000	Middle Paleolithic (Levallois-Micoquian)
Kozłowski, J. K. (2014). Middle palaeolithic variability in central Europe: Mousterian vs Micoquian. Quaternary International, 326, 344-363.	Homo neanderthalensis	19.8317	50.4264	Bisnik	18 (A5)	230000	195000	160000	Middle Paleolithic (Levallois-Micoquian)
Bernard-Guelle, S., Taylor, A., Rué, M., Fernandes, P., Ajas, A., Coudenneau, A., ... & Mercier, N. (2017). Le site stratifié du Bois Clair à Montguyon (Charente-Maritime, France): récurrences paléolithiques, brièveté des occupations et aires de débitage spécialisées. PALEO. Revue d'archéologie préhistorique, (28), 31-69.	Homo neanderthalensis	-0.17451	45.2047	Bois Clair (Montguyon)	unit 5	57000	53000	49000	Mousterian
Bernard-Guelle, S., Taylor, A., Rué, M., Fernandes, P., Ajas, A., Coudenneau, A., ... & Mercier, N. (2017). Le site stratifié du Bois Clair à Montguyon (Charente-Maritime, France): récurrences paléolithiques, brièveté des occupations et aires de débitage spécialisées. PALEO. Revue d'archéologie préhistorique, (28), 31-69.	Homo neanderthalensis	-0.17451	45.2047	Bois Clair (Montguyon)	unit 4b	60000	55000	50000	Mousterian
Bernard-Guelle, S., Taylor, A., Rué, M., Fernandes, P., Ajas, A., Coudenneau, A., ... & Mercier, N. (2017). Le site stratifié du Bois Clair à Montguyon (Charente-Maritime, France): récurrences paléolithiques, brièveté des occupations et aires de débitage spécialisées. PALEO. Revue d'archéologie préhistorique, (28), 31-69.	Homo neanderthalensis	-0.17451	45.2047	Bois Clair (Montguyon)	unit 6	81000	73000	65000	Mousterian
Villa, P., Goni, M. F. S., Bescós, G. C., Grün, R., Ajas, A., Pimienta, J. C. G., & Lees, W. (2010). The archaeology and paleoenvironment of an Upper Pleistocene hyena den: an integrated approach. Journal of Archaeological Science, 37(5), 919-935.	Homo neanderthalensis	-0.3795	45.7326	Bois-Roche	layer 1c/2	73800	69700	65600	Mousterian
Rink, W. J., Kandel, A. W., & Conard, N. J. (2002). The ESR geochronology and geology of the open‐air Palaeolithic deposits in Bollschweil, Germany. Archaeometry, 44(4), 635-650.	Homo neanderthalensis	7.77999	47.9331	Bollschweil	1	125000	112000	99000	Middle Palaeolithic
Rink, W. J., Kandel, A. W., & Conard, N. J. (2002). The ESR geochronology and geology of the open‐air Palaeolithic deposits in Bollschweil, Germany. Archaeometry, 44(4), 635-650.	Homo neanderthalensis	7.77999	47.9331	Bollschweil	1	141000	126000	111000	Middle Palaeolithic
Rink, W. J., Kandel, A. W., & Conard, N. J. (2002). The ESR geochronology and geology of the open‐air Palaeolithic deposits in Bollschweil, Germany. Archaeometry, 44(4), 635-650.	Homo neanderthalensis	7.77999	47.9331	Bollschweil	2b	161000	143000	125000	Middle Palaeolithic
Rink, W. J., Kandel, A. W., & Conard, N. J. (2002). The ESR geochronology and geology of the open‐air Palaeolithic deposits in Bollschweil, Germany. Archaeometry, 44(4), 635-650.	Homo neanderthalensis	7.77999	47.9331	Bollschweil	2b	198000	171000	144000	Middle Palaeolithic
Arsuaga, J. L., Peris, J. F., Gracia-Téllez, A., Quam, R., Carretero, J. M., González, V. B., ... & Sañudo, P. (2012). Fossil human remains from Bolomor Cave (Valencia, Spain). Journal of human evolution, 62(5), 629-639.; Sañudo, P., Blasco, R., & Peris, J. F. (2016). Site formation dynamics and human occupations at Bolomor Cave (Valencia, Spain): An archaeostratigraphic analysis of levels I to X…	Homo neanderthalensis	-0.24988	39.0601	Bolomor	II	139000	121000	103000	Mousterian
Arsuaga, J. L., Peris, J. F., Gracia-Téllez, A., Quam, R., Carretero, J. M., González, V. B., ... & Sañudo, P. (2012). Fossil human remains from Bolomor Cave (Valencia, Spain). Journal of human evolution, 62(5), 629-639.; Sañudo, P., Blasco, R., & Peris, J. F. (2016). Site formation dynamics and human occupations at Bolomor Cave (Valencia, Spain): An archaeostratigraphic analysis of levels I to X…	Homo neanderthalensis	-0.24988	39.0601	Bolomor	XIIIa	175000	152000	129000	Middle Paleolithic (Levallois) and human remains
Arsuaga, J. L., Peris, J. F., Gracia-Téllez, A., Quam, R., Carretero, J. M., González, V. B., ... & Sañudo, P. (2012). Fossil human remains from Bolomor Cave (Valencia, Spain). Journal of human evolution, 62(5), 629-639.; Sañudo, P., Blasco, R., & Peris, J. F. (2016). Site formation dynamics and human occupations at Bolomor Cave (Valencia, Spain): An archaeostratigraphic analysis of levels I to X…	Homo neanderthalensis	-0.24988	39.0601	Bolomor	XIIIc	281000	228000	175000	Middle Paleolithic (Levallois) and human remains
Arsuaga, J. L., Peris, J. F., Gracia-Téllez, A., Quam, R., Carretero, J. M., González, V. B., ... & Sañudo, P. (2012). Fossil human remains from Bolomor Cave (Valencia, Spain). Journal of human evolution, 62(5), 629-639.; Sañudo, P., Blasco, R., & Peris, J. F. (2016). Site formation dynamics and human occupations at Bolomor Cave (Valencia, Spain): An archaeostratigraphic analysis of levels I to X…	Homo neanderthalensis	-0.24988	39.0601	Bolomor	XIV	259000	225000	191000	Middle Paleolithic (Levallois)
Arsuaga, J. L., Peris, J. F., Gracia-Téllez, A., Quam, R., Carretero, J. M., González, V. B., ... & Sañudo, P. (2012). Fossil human remains from Bolomor Cave (Valencia, Spain). Journal of human evolution, 62(5), 629-639.; Sañudo, P., Blasco, R., & Peris, J. F. (2016). Site formation dynamics and human occupations at Bolomor Cave (Valencia, Spain): An archaeostratigraphic analysis of levels I to X…	Homo neanderthalensis	-0.24988	39.0601	Bolomor	XIV	268000	233000	198000	Middle Paleolithic (Levallois)
Pleurdeau, D., Moncel, M. H., Pinhasi, R., Yeshurun, R., Higham, T., Agapishvili, T., ... & Poupeau, G. (2016). Bondi Cave and the Middle-Upper Palaeolithic transition in western Georgia (south Caucasus). Quaternary Science Reviews, 146, 77-98.	Homo neanderthalensis	43.253	42.3398	Bondi Cave	level VII	54714	49283	43858	Mousterian
Thomsen, K. J., Murray, A. S., Buylaert, J. P., Jain, M., Hansen, J. H., & Aubry, T. (2016). Testing single-grain quartz OSL methods using sediment samples with independent age control from the Bordes-Fitte rockshelter (Roches d'Abilly site, Central France). Quaternary Geochronology, 31, 77-96.	Homo neanderthalensis	0.70802	46.9604	Bordes-Fitte (Roches d'Abilly site)	unit GFU D1	42930	41499	40068	Chatelperronian
Thomsen, K. J., Murray, A. S., Buylaert, J. P., Jain, M., Hansen, J. H., & Aubry, T. (2016). Testing single-grain quartz OSL methods using sediment samples with independent age control from the Bordes-Fitte rockshelter (Roches d'Abilly site, Central France). Quaternary Geochronology, 31, 77-96.	Homo neanderthalensis	0.70802	46.9604	Bordes-Fitte (Roches d'Abilly site)	unit GFU D2	44700	42400	40100	Chatelperronian
Thomsen, K. J., Murray, A. S., Buylaert, J. P., Jain, M., Hansen, J. H., & Aubry, T. (2016). Testing single-grain quartz OSL methods using sediment samples with independent age control from the Bordes-Fitte rockshelter (Roches d'Abilly site, Central France). Quaternary Geochronology, 31, 77-96.	Homo neanderthalensis	0.70802	46.9604	Bordes-Fitte (Roches d'Abilly site)	unit GFU D2	44676	42959	41242	Chatelperronian
Thomsen, K. J., Murray, A. S., Buylaert, J. P., Jain, M., Hansen, J. H., & Aubry, T. (2016). Testing single-grain quartz OSL methods using sediment samples with independent age control from the Bordes-Fitte rockshelter (Roches d'Abilly site, Central France). Quaternary Geochronology, 31, 77-96.	Homo neanderthalensis	0.70802	46.9604	Bordes-Fitte (Roches d'Abilly site)	unit GFU D2	46045	44065	42085	Chatelperronian
Thomsen, K. J., Murray, A. S., Buylaert, J. P., Jain, M., Hansen, J. H., & Aubry, T. (2016). Testing single-grain quartz OSL methods using sediment samples with independent age control from the Bordes-Fitte rockshelter (Roches d'Abilly site, Central France). Quaternary Geochronology, 31, 77-96.	Homo neanderthalensis	0.70802	46.9604	Bordes-Fitte (Roches d'Abilly site)	unit GFU D2	46766	44470	42173	Chatelperronian
Thomsen, K. J., Murray, A. S., Buylaert, J. P., Jain, M., Hansen, J. H., & Aubry, T. (2016). Testing single-grain quartz OSL methods using sediment samples with independent age control from the Bordes-Fitte rockshelter (Roches d'Abilly site, Central France). Quaternary Geochronology, 31, 77-96.	Homo neanderthalensis	0.70802	46.9604	Bordes-Fitte (Roches d'Abilly site)	unit GFU D2	46945	44599	42253	Chatelperronian
Thomsen, K. J., Murray, A. S., Buylaert, J. P., Jain, M., Hansen, J. H., & Aubry, T. (2016). Testing single-grain quartz OSL methods using sediment samples with independent age control from the Bordes-Fitte rockshelter (Roches d'Abilly site, Central France). Quaternary Geochronology, 31, 77-96.	Homo neanderthalensis	0.70802	46.9604	Bordes-Fitte (Roches d'Abilly site)	unit GFU D2	48173	45272	42371	Chatelperronian
Thomsen, K. J., Murray, A. S., Buylaert, J. P., Jain, M., Hansen, J. H., & Aubry, T. (2016). Testing single-grain quartz OSL methods using sediment samples with independent age control from the Bordes-Fitte rockshelter (Roches d'Abilly site, Central France). Quaternary Geochronology, 31, 77-96.	Homo neanderthalensis	0.70802	46.9604	Bordes-Fitte (Roches d'Abilly site)	unit GFU D2	48500	46100	43700	Chatelperronian
Thomsen, K. J., Murray, A. S., Buylaert, J. P., Jain, M., Hansen, J. H., & Aubry, T. (2016). Testing single-grain quartz OSL methods using sediment samples with independent age control from the Bordes-Fitte rockshelter (Roches d'Abilly site, Central France). Quaternary Geochronology, 31, 77-96.	Homo neanderthalensis	0.70802	46.9604	Bordes-Fitte (Roches d'Abilly site)	unit GFU D2	48800	46900	45000	Chatelperronian
KIVÁLASZTÁSA, A. N., FOGALMI, O. É., BARLANGJAINAK, E. A. K., & KULTÚRÁJÁBAN, M. SELECTION, OPPORTUNISM AND CONCEPTUAL CONTRADICTIONS IN THE MOUSTERIAN FROM THE CARPATHIAN CAVES (ROMANIA).	Homo neanderthalensis	23.0437	45.6074	Bordul Mare (d'OhabaPonor)	level III	51810	43100	34390	Mousterian
KIVÁLASZTÁSA, A. N., FOGALMI, O. É., BARLANGJAINAK, E. A. K., & KULTÚRÁJÁBAN, M. SELECTION, OPPORTUNISM AND CONCEPTUAL CONTRADICTIONS IN THE MOUSTERIAN FROM THE CARPATHIAN CAVES (ROMANIA).	Homo neanderthalensis	23.0437	45.6074	Bordul Mare (d'OhabaPonor)	level III	54679	48588	42497	Mousterian
Bodu, P., Salomon, H., Lacarrière, J., Baillet, M., Ballinger, M., Naton, H. G., & Théry-Parisot, I. (2017). A Châtelperronian Open-air Site in the Paris Basin: les Bossats at Ormesson (Seine-et-Marne). Gallia Préhistoire, (57), 3-7.	Homo neanderthalensis	2.66154	48.2512	Bossats at Ormesson (Seine-et-Marne)	layer 4 top	43831	41636	39440	Chatelperronian
Bodu, P., Salomon, H., Lacarrière, J., Baillet, M., Ballinger, M., Naton, H. G., & Théry-Parisot, I. (2017). A Châtelperronian Open-air Site in the Paris Basin: les Bossats at Ormesson (Seine-et-Marne). Gallia Préhistoire, (57), 3-7.	Homo neanderthalensis	2.66154	48.2512	Bossats at Ormesson (Seine-et-Marne)	layer 4 top	42714	41625	40536	Chatelperronian
Bodu, P., Salomon, H., Lacarrière, J., Baillet, M., Ballinger, M., Naton, H. G., & Théry-Parisot, I. (2017). A Châtelperronian Open-air Site in the Paris Basin: les Bossats at Ormesson (Seine-et-Marne). Gallia Préhistoire, (57), 3-7.	Homo neanderthalensis	2.66154	48.2512	Bossats at Ormesson (Seine-et-Marne)	layer 4 top	42796	41714	40631	Chatelperronian
Bodu, P., Salomon, H., Lacarrière, J., Baillet, M., Ballinger, M., Naton, H. G., & Théry-Parisot, I. (2017). A Châtelperronian Open-air Site in the Paris Basin: les Bossats at Ormesson (Seine-et-Marne). Gallia Préhistoire, (57), 3-7.	Homo neanderthalensis	2.66154	48.2512	Bossats at Ormesson (Seine-et-Marne)	layer 4 top	45802	43381	40960	Chatelperronian
Bodu, P., Salomon, H., Leroyer, M., Naton, H. G., Lacarriere, J., & Dessoles, M. (2014). An open-air site from the recent Middle Palaeolithic in the Paris Basin (France): les Bossats at Ormesson (Seine-et-Marne). Quaternary International, 331, 39-59.	Homo neanderthalensis	2.66154	48.2512	Bossats at Ormesson (Seine-et-Marne)	layer 4	48200	44800	41400	Mousterian
Bodu, P., Salomon, H., Leroyer, M., Naton, H. G., Lacarriere, J., & Dessoles, M. (2014). An open-air site from the recent Middle Palaeolithic in the Paris Basin (France): les Bossats at Ormesson (Seine-et-Marne). Quaternary International, 331, 39-59.	Homo neanderthalensis	2.66154	48.2512	Bossats at Ormesson (Seine-et-Marne)	layer 4	53000	49900	46800	Mousterian
Courbin, P., Brenet, M., Michel, A., & Gravina, B. (2020). Spatial analysis of the late Middle Palaeolithic open-air site of Bout-des-Vergnes (Bergerac, Dordogne) based on lithic technology and refitting. Journal of Archaeological Science: Reports, 32, 102373.	Homo neanderthalensis	0.46454	44.8618	Bout des Vergnes	paleosol	52600	48300	44000	Mousterian
Brenet, M., Chadelle, J. P., Claud, É., Colonge, D., Delagnes, A., Deschamps, M., ... & Ihuel, E. (2017). The function and role of bifaces in the Late Middle Paleolithic of southwestern France: Examples from the Charente and Dordogne to the Basque Country. Quaternary International, 428, 151-169.	Homo neanderthalensis	0.46454	44.8618	Bout des Vergnes	paleosol	54800	50300	45800	Mousterian
Hérisson, D., Brenet, M., Cliquet, D., Moncel, M. H., Richter, J., Scott, B., ... & Bourguignon, L. (2016). The emergence of the Middle Palaeolithic in north-western Europe and its southern fringes. Quaternary International, 411, 233-283.	Homo neanderthalensis	0.71477	52.0453	Brundon, Jordans Pit	Bed 3	204000	174000	144000	Middle Paleolithic (Levallois)
Hérisson, D., Brenet, M., Cliquet, D., Moncel, M. H., Richter, J., Scott, B., ... & Bourguignon, L. (2016). The emergence of the Middle Palaeolithic in north-western Europe and its southern fringes. Quaternary International, 411, 233-283.	Homo neanderthalensis	0.71477	52.0453	Brundon, Jordans Pit	Bed 3	233000	230000	227000	Middle Paleolithic (Levallois)
Jaubert, J., Verheyden, S., Genty, D., Soulier, M., Cheng, H., Blamart, D., ... & Edwards, R. L. (2016). Early Neanderthal constructions deep in Bruniquel Cave in southwestern France. Nature, 534(7605), 111.	Homo neanderthalensis	1.67902	44.0622	Bruniquel	inside cave	186000	171000	156000	human spatial organization
Jaubert, J., Verheyden, S., Genty, D., Soulier, M., Cheng, H., Blamart, D., ... & Edwards, R. L. (2016). Early Neanderthal constructions deep in Bruniquel Cave in southwestern France. Nature, 534(7605), 111.	Homo neanderthalensis	1.67902	44.0622	Bruniquel	inside cave	169300	168300	167300	human spatial organization
Jaubert, J., Verheyden, S., Genty, D., Soulier, M., Cheng, H., Blamart, D., ... & Edwards, R. L. (2016). Early Neanderthal constructions deep in Bruniquel Cave in southwestern France. Nature, 534(7605), 111.	Homo neanderthalensis	1.67902	44.0622	Bruniquel	inside cave	181600	177900	174200	human spatial organization
Jaubert, J., Verheyden, S., Genty, D., Soulier, M., Cheng, H., Blamart, D., ... & Edwards, R. L. (2016). Early Neanderthal constructions deep in Bruniquel Cave in southwestern France. Nature, 534(7605), 111.	Homo neanderthalensis	1.67902	44.0622	Bruniquel	inside cave	176000	175200	174400	human spatial organization
Jaubert, J., Verheyden, S., Genty, D., Soulier, M., Cheng, H., Blamart, D., ... & Edwards, R. L. (2016). Early Neanderthal constructions deep in Bruniquel Cave in southwestern France. Nature, 534(7605), 111.	Homo neanderthalensis	1.67902	44.0622	Bruniquel	inside cave	177400	175900	174400	human spatial organization
Huguet, R., Arsuaga, J. L., Pérez-González, A., Arriaza, M. C., Sala-Burgos, M. T. N., Laplana, C., ... & Baquedano, E. (2010). Homínidos y hienas en el Calvero de la Higuera (Pinilla del Valle, Madrid) durante el Pleistoceno Superior. Resultados preliminares. Zona Arqueológica, 13(444), e458.	Homo neanderthalensis	-3.82037	40.9265	Buena Pinta	3	68960	63451	57942	Mousterian and human remains
Aubry, T., Dimuccio, L. A., Almeida, M., Neves, M. J., Angelucci, D. E., & Cunha, L. (2011). Palaeoenvironmental forcing during the Middle–Upper Palaeolithic transition in central-western Portugal. Quaternary Research, 75(1), 66-79.	Homo neanderthalensis	-8.55	39.98	Buraca Escura	GC4	92000	70000	48000	Mousterian
Aubry, T., Dimuccio, L. A., Almeida, M., Neves, M. J., Angelucci, D. E., & Cunha, L. (2011). Palaeoenvironmental forcing during the Middle–Upper Palaeolithic transition in central-western Portugal. Quaternary Research, 75(1), 66-79.	Homo neanderthalensis	-8.55	39.98	Buraca Escura	GC4	97000	81000	65000	Mousterian
Prat, S., Péan, S., Crépin, L., Puaud, S., Drucker, D. G., Lázničková-Galetová, M., ... & Yanevich, A. (2018). The first anatomically modern humans from South-Eastern Europe. Contributions from the Buran-Kaya III site (Crimea). Bulletins et Mémoires de la Société d'Anthropologie de Paris, 30(3-4), 169-179.	Homo neanderthalensis	34.4044	45.0031	Buran Kaya III	layer B	42863	40278	37694	Mousterian (Micoquian)
Prat, S., Péan, S., Crépin, L., Puaud, S., Drucker, D. G., Lázničková-Galetová, M., ... & Yanevich, A. (2018). The first anatomically modern humans from South-Eastern Europe. Contributions from the Buran-Kaya III site (Crimea). Bulletins et Mémoires de la Société d'Anthropologie de Paris, 30(3-4), 169-179.	Homo neanderthalensis	34.4044	45.0031	Buran Kaya III	layer B	41457	40592	39726	Mousterian (Micoquian)
Prat, S., Péan, S., Crépin, L., Puaud, S., Drucker, D. G., Lázničková-Galetová, M., ... & Yanevich, A. (2018). The first anatomically modern humans from South-Eastern Europe. Contributions from the Buran-Kaya III site (Crimea). Bulletins et Mémoires de la Société d'Anthropologie de Paris, 30(3-4), 169-179.	Homo neanderthalensis	34.4044	45.0031	Buran Kaya III	layer B	43276	41680	40084	Mousterian (Micoquian)
Laurent, M., Ricard, J. L., Bahain, J. J., Voinchet, P., & Rousseau, L. (2000). Datation du site Paléolithique moyen de la Butte d'Arvigny (Moissy-Cramayel, Seine-et-Marne). Comptes Rendus de l'Académie des Sciences-Series IIA-Earth and Planetary Science, 330(8), 581-583.	Homo neanderthalensis	2.61781	48.633	Butte d'Arvigny	4	94000	68000	42000	Mousterian
Laurent, M., Ricard, J. L., Bahain, J. J., Voinchet, P., & Rousseau, L. (2000). Datation du site Paléolithique moyen de la Butte d'Arvigny (Moissy-Cramayel, Seine-et-Marne). Comptes Rendus de l'Académie des Sciences-Series IIA-Earth and Planetary Science, 330(8), 581-583.	Homo neanderthalensis	2.61781	48.633	Butte d'Arvigny	4	116000	86000	56000	Mousterian
Laurent, M., Ricard, J. L., Bahain, J. J., Voinchet, P., & Rousseau, L. (2000). Datation du site Paléolithique moyen de la Butte d'Arvigny (Moissy-Cramayel, Seine-et-Marne). Comptes Rendus de l'Académie des Sciences-Series IIA-Earth and Planetary Science, 330(8), 581-583.	Homo neanderthalensis	2.61781	48.633	Butte d'Arvigny	4	87000	73000	59000	Mousterian
Laurent, M., Ricard, J. L., Bahain, J. J., Voinchet, P., & Rousseau, L. (2000). Datation du site Paléolithique moyen de la Butte d'Arvigny (Moissy-Cramayel, Seine-et-Marne). Comptes Rendus de l'Académie des Sciences-Series IIA-Earth and Planetary Science, 330(8), 581-583.	Homo neanderthalensis	2.61781	48.633	Butte d'Arvigny	4	125000	100000	75000	Mousterian
Laurent, M., Ricard, J. L., Bahain, J. J., Voinchet, P., & Rousseau, L. (2000). Datation du site Paléolithique moyen de la Butte d'Arvigny (Moissy-Cramayel, Seine-et-Marne). Comptes Rendus de l'Académie des Sciences-Series IIA-Earth and Planetary Science, 330(8), 581-583.	Homo neanderthalensis	2.61781	48.633	Butte d'Arvigny	4	141000	119000	97000	Mousterian
Allsworth-Jones, P., Borziac, I. A., Chetraru, N. A., French, C., Mihailescu, C. D., & Medyanik, S. I. (2018). The Middle Palaeolithic Site of Buzdujeni in Moldova: Establishing the Archaeological and Environmental Record. Journal of Paleolithic Archaeology, 1(2), 139-177.	Homo neanderthalensis	27.161	48.125	Buzdujeni I Cave	8	42547	39225	35903	Denticulate Mousterian
Allsworth-Jones, P., Borziac, I. A., Chetraru, N. A., French, C., Mihailescu, C. D., & Medyanik, S. I. (2018). The Middle Palaeolithic Site of Buzdujeni in Moldova: Establishing the Archaeological and Environmental Record. Journal of Paleolithic Archaeology, 1(2), 139-177.	Homo neanderthalensis	27.161	48.125	Buzdujeni I Cave	6	42506	39393	36280	Denticulate Mousterian
Aldhouse-Green, S., Dinnis, R., & Walker, E. A. (2015). The nature of human activity at Cae Gwyn and Ffynnon Beuno caves and the dating of prey and predator presences. No Stone Unturned: papers in honour of Roger Jacobi, 77-92.	Homo neanderthalensis	-3.36	53.25	Cae Gwyn cave		48631	45358	42085	Lincombian-Ranisian-Jerzmanowician (LRJ)
WENIGER, G. C. Chronologie und Umwelt des Mittelpaläolithikums im Osten der Iberischen Halbinsel.	Homo neanderthalensis	1.66542	41.4588	Can Costella	1-5	79000	75000	71000	Mousterian
WENIGER, G. C. Chronologie und Umwelt des Mittelpaläolithikums im Osten der Iberischen Halbinsel.	Homo neanderthalensis	1.66542	41.4588	Can Costella	1-5	86000	80000	74000	Mousterian
Garcia, J. (2015). Long-term hominin occupation during the Middle and early Late Pleistocene: Chronostratigraphy of the Ter River basin (Girona, North-eastern Spain). Journal of Archaeological Science: Reports, 3, 493-512.	Homo neanderthalensis	2.83157	42.0294	Can Garriga	level 2	90200	87700	85200	Middle Paleolithic (Levallois)
Garcia, J. (2015). Long-term hominin occupation during the Middle and early Late Pleistocene: Chronostratigraphy of the Ter River basin (Girona, North-eastern Spain). Journal of Archaeological Science: Reports, 3, 493-512.	Homo neanderthalensis	2.83157	42.0294	Can Garriga	level 1	117600	107600	97600	Middle Paleolithic (Levallois)
Nieto-Márquez, I. O., & Preysler, J. B. (2017). Did stones speak about people? Flint catchment and Neanderthal behavior from Area 3 (Cañaveral, Madrid-Spain). Quaternary International, 435, 144-163.	Homo neanderthalensis	-3.55231	40.4075	Canaveral (Area 3)	III	130000	96000	62000	Mousterian
Brenet, M., & Folgado, M. (2009). Relations techno-économiques entre débitage et façonnage sur les gisements du Paléolithique moyen ancien de Cantalouette 1 et Combe Brune 3 (Creysse). Rivista di scienze preistoriche, 59, 49-62.	Homo neanderthalensis	0.54844	44.8647	Cantalouette 1	V	243000	223000	203000	Middle Paleolithic (Levallois)
Blaser, F., Bourguignon, L., Sellami, F., & RIOS GARAIZAR, J. (2012). Une série lithique à composante laminaire dans le Paléolithique moyen du Sud-Ouest de la France: le site de Cantalouette 4 (Creysse, Dordogne, France). Bulletin de la Société préhistorique française, 5-33.	Homo neanderthalensis	0.54931	44.8663	Cantalouette 4	niveau supérieur	65800	61000	56200	Mousterian of Acheulean Tradition (MTA)
Blaser, F., Bourguignon, L., Sellami, F., & RIOS GARAIZAR, J. (2012). Une série lithique à composante laminaire dans le Paléolithique moyen du Sud-Ouest de la France: le site de Cantalouette 4 (Creysse, Dordogne, France). Bulletin de la Société préhistorique française, 5-33.	Homo neanderthalensis	0.54931	44.8663	Cantalouette 4	niveau supérieur	101300	92700	84100	Mousterian of Acheulean Tradition (MTA)
BLASER, F., RIOS, J., PRADET, L., SELLAMI, F., & GUIBERT, P. L’occupation moustérienne de la Doline de Cantalouette II (Creysse, Dordogne).	Homo neanderthalensis	0.54793	44.864	Cantalouette II		62400	57800	53200	Mousterian
BLASER, F., RIOS, J., PRADET, L., SELLAMI, F., & GUIBERT, P. L’occupation moustérienne de la Doline de Cantalouette II (Creysse, Dordogne).	Homo neanderthalensis	0.54793	44.864	Cantalouette II		66200	61400	56600	Mousterian
Locht, J. L., Hérisson, D., Goval, E., Cliquet, D., Huet, B., Coutard, S., ... & Feray, P. (2016). Timescales, space and culture during the Middle Palaeolithic in northwestern France. Quaternary International, 411, 129-148.	Homo neanderthalensis	1.87845	50.1305	Caours	NC	124500	116600	108700	Middle Palaeolithic
Locht, J. L., Hérisson, D., Goval, E., Cliquet, D., Huet, B., Coutard, S., ... & Feray, P. (2016). Timescales, space and culture during the Middle Palaeolithic in northwestern France. Quaternary International, 411, 129-148.	Homo neanderthalensis	1.87845	50.1305	Caours	SPMI 5/6	139000	124000	109000	Middle Palaeolithic
Bahain, J. J., Falgueres, C., Dolo, J. M., Antoine, P., Auguste, P., Limondin-Lozouet, N., ... & Farkh, S. (2010). ESR/U-series dating of teeth recovered from well-stratigraphically age-controlled sequences from Northern France. Quaternary Geochronology, 5(2-3), 371-375.	Homo neanderthalensis	1.87845	50.1305	Caours	N4	131400	122800	114200	Middle Palaeolithic
Carrión, J. S., Fernández, S., Jiménez-Arenas, J. M., Munuera, M., Ochando, J., Amorós, G., ... & Walker, M. J. (2019). The sequence at Carihuela Cave and its potential for research into Neanderthal ecology and the Mousterian in southern Spain. Quaternary Science Reviews, 217, 194-216.	Homo neanderthalensis	-3.42	37.438	Carihuela	unit VIII	61520	57970	54420	Mousterian
Carrión, J. S., Fernández, S., Jiménez-Arenas, J. M., Munuera, M., Ochando, J., Amorós, G., ... & Walker, M. J. (2019). The sequence at Carihuela Cave and its potential for research into Neanderthal ecology and the Mousterian in southern Spain. Quaternary Science Reviews, 217, 194-216.	Homo neanderthalensis	-3.42	37.438	Carihuela	unit VIII	67230	64200	61170	Mousterian
Carrión, J. S., Fernández, S., Jiménez-Arenas, J. M., Munuera, M., Ochando, J., Amorós, G., ... & Walker, M. J. (2019). The sequence at Carihuela Cave and its potential for research into Neanderthal ecology and the Mousterian in southern Spain. Quaternary Science Reviews, 217, 194-216.	Homo neanderthalensis	-3.42	37.438	Carihuela	unit VIIb	70620	66480	62340	Mousterian
Carrión, J. S., Fernández, S., Jiménez-Arenas, J. M., Munuera, M., Ochando, J., Amorós, G., ... & Walker, M. J. (2019). The sequence at Carihuela Cave and its potential for research into Neanderthal ecology and the Mousterian in southern Spain. Quaternary Science Reviews, 217, 194-216.	Homo neanderthalensis	-3.42	37.438	Carihuela	unit VIIb	69800	68000	66200	Mousterian
Carrión, J. S., Fernández, S., Jiménez-Arenas, J. M., Munuera, M., Ochando, J., Amorós, G., ... & Walker, M. J. (2019). The sequence at Carihuela Cave and its potential for research into Neanderthal ecology and the Mousterian in southern Spain. Quaternary Science Reviews, 217, 194-216.	Homo neanderthalensis	-3.42	37.438	Carihuela	unit VIIb	77950	73270	68590	Mousterian
Carrión, J. S., Fernández, S., Jiménez-Arenas, J. M., Munuera, M., Ochando, J., Amorós, G., ... & Walker, M. J. (2019). The sequence at Carihuela Cave and its potential for research into Neanderthal ecology and the Mousterian in southern Spain. Quaternary Science Reviews, 217, 194-216.	Homo neanderthalensis	-3.42	37.438	Carihuela	unit X	87770	84250	80730	Mousterian
Carrión, J. S., Fernández, S., Jiménez-Arenas, J. M., Munuera, M., Ochando, J., Amorós, G., ... & Walker, M. J. (2019). The sequence at Carihuela Cave and its potential for research into Neanderthal ecology and the Mousterian in southern Spain. Quaternary Science Reviews, 217, 194-216.	Homo neanderthalensis	-3.42	37.438	Carihuela	unit XI	117600	110820	104040	Mousterian
Carrión, J. S., Fernández, S., Jiménez-Arenas, J. M., Munuera, M., Ochando, J., Amorós, G., ... & Walker, M. J. (2019). The sequence at Carihuela Cave and its potential for research into Neanderthal ecology and the Mousterian in southern Spain. Quaternary Science Reviews, 217, 194-216.	Homo neanderthalensis	-3.42	37.438	Carihuela	unit XI	135980	129880	123780	Mousterian
Discamps, E., Bachellerie, F., Baillet, M., & Sitzia, L. (2019). The use of spatial taphonomy for interpreting Pleistocene palimpsests: an interdisciplinary approach to the Châtelperronian and carnivore occupations at Cassenade (Dordogne, France). Paleoanthropology, 2019, 362-388.	Homo neanderthalensis	0.6148	44.9575	Cassenade	layer 2, upper part	41716	39658	37601	Chatelperronian
Discamps, E., Bachellerie, F., Baillet, M., & Sitzia, L. (2019). The use of spatial taphonomy for interpreting Pleistocene palimpsests: an interdisciplinary approach to the Châtelperronian and carnivore occupations at Cassenade (Dordogne, France). Paleoanthropology, 2019, 362-388.	Homo neanderthalensis	0.6148	44.9575	Cassenade	layer 2, upper part	42187	40678	39169	Chatelperronian
Discamps, E., Bachellerie, F., Baillet, M., & Sitzia, L. (2019). The use of spatial taphonomy for interpreting Pleistocene palimpsests: an interdisciplinary approach to the Châtelperronian and carnivore occupations at Cassenade (Dordogne, France). Paleoanthropology, 2019, 362-388.	Homo neanderthalensis	0.6148	44.9575	Cassenade	layer 2, upper part	42490	41016	39541	Chatelperronian
Discamps, E., Bachellerie, F., Baillet, M., & Sitzia, L. (2019). The use of spatial taphonomy for interpreting Pleistocene palimpsests: an interdisciplinary approach to the Châtelperronian and carnivore occupations at Cassenade (Dordogne, France). Paleoanthropology, 2019, 362-388.	Homo neanderthalensis	0.6148	44.9575	Cassenade	layer 2, upper part	44251	42553	40855	Chatelperronian
Discamps, E., Bachellerie, F., Baillet, M., & Sitzia, L. (2019). The use of spatial taphonomy for interpreting Pleistocene palimpsests: an interdisciplinary approach to the Châtelperronian and carnivore occupations at Cassenade (Dordogne, France). Paleoanthropology, 2019, 362-388.	Homo neanderthalensis	0.6148	44.9575	Cassenade	layer 2, upper part	44976	43105	41234	Chatelperronian
Discamps, E., Bachellerie, F., Baillet, M., & Sitzia, L. (2019). The use of spatial taphonomy for interpreting Pleistocene palimpsests: an interdisciplinary approach to the Châtelperronian and carnivore occupations at Cassenade (Dordogne, France). Paleoanthropology, 2019, 362-388.	Homo neanderthalensis	0.6148	44.9575	Cassenade	below layer 2	48040	45085	42130	Chatelperronian
Falgueres, C., Yokoyama, Y., & Bibron, R. (1990). Electron spin resonance (ESR) dating of hominid-bearing deposits in the Caverna delle Fate, Ligure, Italy. Quaternary Research, 34(1), 121-128.	Homo neanderthalensis	8.3675	44.1958	Caverna delle Fate	IIIb	118000	82000	46000	Mousterian and human remains
Falgueres, C., Yokoyama, Y., & Bibron, R. (1990). Electron spin resonance (ESR) dating of hominid-bearing deposits in the Caverna delle Fate, Ligure, Italy. Quaternary Research, 34(1), 121-128.	Homo neanderthalensis	8.3675	44.1958	Caverna delle Fate	IIIb	67000	60000	53000	Mousterian and human remains
Falgueres, C., Yokoyama, Y., & Bibron, R. (1990). Electron spin resonance (ESR) dating of hominid-bearing deposits in the Caverna delle Fate, Ligure, Italy. Quaternary Research, 34(1), 121-128.	Homo neanderthalensis	8.3675	44.1958	Caverna delle Fate	IIIb	96000	75000	54000	Mousterian and human remains
Falgueres, C., Yokoyama, Y., & Bibron, R. (1990). Electron spin resonance (ESR) dating of hominid-bearing deposits in the Caverna delle Fate, Ligure, Italy. Quaternary Research, 34(1), 121-128.	Homo neanderthalensis	8.3675	44.1958	Caverna delle Fate	IIIb	80000	72000	64000	Mousterian and human remains
Falgueres, C., Yokoyama, Y., & Bibron, R. (1990). Electron spin resonance (ESR) dating of hominid-bearing deposits in the Caverna delle Fate, Ligure, Italy. Quaternary Research, 34(1), 121-128.	Homo neanderthalensis	8.3675	44.1958	Caverna delle Fate	IIIb	84000	74000	64000	Mousterian and human remains
Bona, F., Peresani, M., & Tintori, A. (2007). Indices de fréquentation humaine dans les grottes à ours au Paléolithique moyen final: L’exemple de la Caverna Generosa dans les Préalpes lombardes, Italie. L'Anthropologie, 111(3), 290-320.	Homo neanderthalensis	9.02239	45.9316	Caverna Generosa	level 2	44736	43022	41308	Mousterian
Bona, F., Peresani, M., & Tintori, A. (2007). Indices de fréquentation humaine dans les grottes à ours au Paléolithique moyen final: L’exemple de la Caverna Generosa dans les Préalpes lombardes, Italie. L'Anthropologie, 111(3), 290-320.	Homo neanderthalensis	9.02239	45.9316	Caverna Generosa	level 4	54731	49621	44511	Mousterian
Bona, F., Peresani, M., & Tintori, A. (2007). Indices de fréquentation humaine dans les grottes à ours au Paléolithique moyen final: L’exemple de la Caverna Generosa dans les Préalpes lombardes, Italie. L'Anthropologie, 111(3), 290-320.	Homo neanderthalensis	9.02239	45.9316	Caverna Generosa	level 6	54740	49790	44840	Mousterian
Bona, F., Peresani, M., & Tintori, A. (2007). Indices de fréquentation humaine dans les grottes à ours au Paléolithique moyen final: L’exemple de la Caverna Generosa dans les Préalpes lombardes, Italie. L'Anthropologie, 111(3), 290-320.	Homo neanderthalensis	9.02239	45.9316	Caverna Generosa	level 6	55800	50800	45800	Mousterian
Bona, F., Peresani, M., & Tintori, A. (2007). Indices de fréquentation humaine dans les grottes à ours au Paléolithique moyen final: L’exemple de la Caverna Generosa dans les Préalpes lombardes, Italie. L'Anthropologie, 111(3), 290-320.	Homo neanderthalensis	9.02239	45.9316	Caverna Generosa	level 2	55200	51200	47200	Mousterian
Devièse, T., Abrams, G., Hajdinjak, M., Pirson, S., De Groote, I., Di Modica, K., ... & Higham, T. (2021). Reevaluating the timing of Neanderthal disappearance in Northwest Europe. Proceedings of the National Academy of Sciences, 118(12).	Homo neanderthalensis	5.689	50.591	Caverne du Bay Bonnet (Fonds-de-Forêt)	layer F	44428	42809	41190	Mousterian and human remains
Devièse, T., Abrams, G., Hajdinjak, M., Pirson, S., De Groote, I., Di Modica, K., ... & Higham, T. (2021). Reevaluating the timing of Neanderthal disappearance in Northwest Europe. Proceedings of the National Academy of Sciences, 118(12).	Homo neanderthalensis	5.689	50.591	Caverne du Bay Bonnet (Fonds-de-Forêt)	layer F	45139	43254	41368	Mousterian and human remains
Valladas, H., Mercier, N., Falguères, C., & Bahain, J. J. (1999). Contribution des méthodes nucléaires à la chronologie des cultures paléolithiques entre 300 000 et 35 000 ans BP. Gallia Préhistoire, 41(41), 153-166.	Homo neanderthalensis	5.71667	43.3333	Cedres	II	95000	87000	79000	Mousterian
Valladas, H., Mercier, N., Falguères, C., & Bahain, J. J. (1999). Contribution des méthodes nucléaires à la chronologie des cultures paléolithiques entre 300 000 et 35 000 ans BP. Gallia Préhistoire, 41(41), 153-166.	Homo neanderthalensis	5.71667	43.3333	Cedres	III	105000	97000	89000	Mousterian
Valladas, H., Mercier, N., Falguères, C., & Bahain, J. J. (1999). Contribution des méthodes nucléaires à la chronologie des cultures paléolithiques entre 300 000 et 35 000 ans BP. Gallia Préhistoire, 41(41), 153-166.	Homo neanderthalensis	5.71667	43.3333	Cedres	IV	142000	126000	110000	Mousterian
Neruda, P., & Nerudová, Z. (2013). The Middle-Upper Palaeolithic transition in Moravia in the context of the Middle Danube region. Quaternary International, 294, 3-19.	Homo neanderthalensis	18.114	49.584	Certova Dira Cave	IV	42618	41083	39548	Mousterian
Neruda, P., & Nerudová, Z. (2013). The Middle-Upper Palaeolithic transition in Moravia in the context of the Middle Danube region. Quaternary International, 294, 3-19.	Homo neanderthalensis	18.114	49.584	Certova Dira Cave	III	45139	43254	41368	Mousterian
Neruda, P., & Nerudová, Z. (2013). The Middle-Upper Palaeolithic transition in Moravia in the context of the Middle Danube region. Quaternary International, 294, 3-19.	Homo neanderthalensis	17.9151	48.5605	Certova Dira Cave	IV	45806	43764	41721	Mousterian
Neruda, P., & Nerudová, Z. (2013). The Middle-Upper Palaeolithic transition in Moravia in the context of the Middle Danube region. Quaternary International, 294, 3-19.	Homo neanderthalensis	18.114	49.584	Certova Dira Cave	III	46263	45090	43916	Mousterian
Neruda, P., & Nerudová, Z. (2013). The Middle-Upper Palaeolithic transition in Moravia in the context of the Middle Danube region. Quaternary International, 294, 3-19.	Homo neanderthalensis	17.9151	48.5605	Certova Pec	12	45806	43764	41721	Szeletian
Neruda, P., & Nerudová, Z. (2013). The Middle-Upper Palaeolithic transition in Moravia in the context of the Middle Danube region. Quaternary International, 294, 3-19.	Homo neanderthalensis	17.9151	48.5605	Certova Pec	14	48333	45386	42439	Szeletian
Derevianko, P., Markin, S. V., Kolobova, K. A., Chabai, V. P., Rudaya, N. A., Viola, B., ... & Jacobs, Z. (2018). Multidisciplinary studies of Chagyrskaya Cave–A Middle Paleolithic site in Altai. Institute of Archaeology and Ethnography, Siberian Branch of the Russian Academ y of Sciences Press, Novosibirsk (in Russian).	Homo neanderthalensis	83.155	51.4097	Chagyrskaya	layer 6a	49400	46700	44000	Mousterian
Derevianko, P., Markin, S. V., Kolobova, K. A., Chabai, V. P., Rudaya, N. A., Viola, B., ... & Jacobs, Z. (2018). Multidisciplinary studies of Chagyrskaya Cave–A Middle Paleolithic site in Altai. Institute of Archaeology and Ethnography, Siberian Branch of the Russian Academ y of Sciences Press, Novosibirsk (in Russian).	Homo neanderthalensis	83.155	51.4097	Chagyrskaya	layer 6b	54200	50700	47200	Mousterian and human remains
Derevianko, P., Markin, S. V., Kolobova, K. A., Chabai, V. P., Rudaya, N. A., Viola, B., ... & Jacobs, Z. (2018). Multidisciplinary studies of Chagyrskaya Cave–A Middle Paleolithic site in Altai. Institute of Archaeology and Ethnography, Siberian Branch of the Russian Academ y of Sciences Press, Novosibirsk (in Russian).	Homo neanderthalensis	83.155	51.4097	Chagyrskaya	layer 6a	56700	53400	50100	Mousterian
Derevianko, P., Markin, S. V., Kolobova, K. A., Chabai, V. P., Rudaya, N. A., Viola, B., ... & Jacobs, Z. (2018). Multidisciplinary studies of Chagyrskaya Cave–A Middle Paleolithic site in Altai. Institute of Archaeology and Ethnography, Siberian Branch of the Russian Academ y of Sciences Press, Novosibirsk (in Russian).	Homo neanderthalensis	83.155	51.4097	Chagyrskaya	layer 6b	62300	58900	55500	Mousterian and human remains
Discamps, E., Delagnes, A., Lenoir, M., & Tournepiche, J. F. (2012). Journal of Taphonomy. Journal of Taphonomy, 10(3-4), 291-316.	Homo neanderthalensis	0.25	45.45	Chauverie	C2, central sector	45868	40078	34288	Mousterian of Acheulean Tradition (MTA)
Discamps, E., Delagnes, A., Lenoir, M., & Tournepiche, J. F. (2012). Journal of Taphonomy. Journal of Taphonomy, 10(3-4), 291-316.	Homo neanderthalensis	0.25	45.45	Chauverie	C2, central sector	54730	49594	44457	Mousterian of Acheulean Tradition (MTA)
Discamps, E., Delagnes, A., Lenoir, M., & Tournepiche, J. F. (2012). Journal of Taphonomy. Journal of Taphonomy, 10(3-4), 291-316.	Homo neanderthalensis	0.25	45.45	Chauverie	C2, central sector	54733	49664	44594	Mousterian of Acheulean Tradition (MTA)
Colonge, D., Claud, E., Deschamps, M., Fourloubey, C., Hernandez, M., Sellami, F., ... & O'Farrell, M. (2015). Preliminary results from new Palaeolithic open-air sites near Bayonne (south-western France). Quaternary International, 364, 109-125.	Homo neanderthalensis	-1.4533	43.4791	Chemin de Jupiter	c3 sup, section 5, complex II	51000	46000	41000	Mousterian
Colonge, D., Claud, E., Deschamps, M., Fourloubey, C., Hernandez, M., Sellami, F., ... & O'Farrell, M. (2015). Preliminary results from new Palaeolithic open-air sites near Bayonne (south-western France). Quaternary International, 364, 109-125.	Homo neanderthalensis	-1.4533	43.4791	Chemin de Jupiter	c4, section 4, complex II	55000	50000	45000	Mousterian
Colonge, D., Claud, E., Deschamps, M., Fourloubey, C., Hernandez, M., Sellami, F., ... & O'Farrell, M. (2015). Preliminary results from new Palaeolithic open-air sites near Bayonne (south-western France). Quaternary International, 364, 109-125.	Homo neanderthalensis	-1.4533	43.4791	Chemin de Jupiter	c5, section 4, complex II	61000	56000	51000	Mousterian
Colonge, D., Claud, E., Deschamps, M., Fourloubey, C., Hernandez, M., Sellami, F., ... & O'Farrell, M. (2015). Preliminary results from new Palaeolithic open-air sites near Bayonne (south-western France). Quaternary International, 364, 109-125.	Homo neanderthalensis	-1.4533	43.4791	Chemin de Jupiter	c6, section 4, complex II	69000	68000	67000	Mousterian
Dawson, M. C., Bernard-Guelle, S., Rué, M., & Fernandes, P. (2012). New data on the exploitation of flint outcrops during the Middle Palaeolithic: the Mousterian workshop of Chêne Vert at Dirac (Charente, France). PALEO. Revue d'archéologie préhistorique, (23), 55-84.	Homo neanderthalensis	0.24755	45.608	Chene vert	UPS 3.1	58600	56800	55000	Mousterian
Richter, D., Hublin, J. J., Jaubert, J., McPherron, S. P., Soressi, M., & Texier, J. P. (2013). Thermoluminescence dates for the middle palaeolithic site of Chez-Pinaud Jonzac (France). Journal of Archaeological Science, 40(2), 1176-1185.	Homo neanderthalensis	-0.41926	45.4377	Chez-Pinaud I (Jonzac)	US 06	73800	58700	43600	Mousterian of Acheulean Tradition (MTA)
Richter, D., Hublin, J. J., Jaubert, J., McPherron, S. P., Soressi, M., & Texier, J. P. (2013). Thermoluminescence dates for the middle palaeolithic site of Chez-Pinaud Jonzac (France). Journal of Archaeological Science, 40(2), 1176-1185.	Homo neanderthalensis	-0.41926	45.4377	Chez-Pinaud I (Jonzac)	US 08	61000	57500	54000	Denticulate Mousterian
Richter, D., Hublin, J. J., Jaubert, J., McPherron, S. P., Soressi, M., & Texier, J. P. (2013). Thermoluminescence dates for the middle palaeolithic site of Chez-Pinaud Jonzac (France). Journal of Archaeological Science, 40(2), 1176-1185.	Homo neanderthalensis	-0.41926	45.4377	Chez-Pinaud I (Jonzac)	US 07	71700	66500	61300	Mousterian of Acheulean Tradition (MTA)
Richter, D., Hublin, J. J., Jaubert, J., McPherron, S. P., Soressi, M., & Texier, J. P. (2013). Thermoluminescence dates for the middle palaeolithic site of Chez-Pinaud Jonzac (France). Journal of Archaeological Science, 40(2), 1176-1185.	Homo neanderthalensis	-0.41926	45.4377	Chez-Pinaud I (Jonzac)	US 22	80600	72700	64800	Quina Mousterian
Sykes, R. M. W. (2017). Neanderthals in the Outermost West: Technological adaptation in the Late Middle Palaeolithic (re)-colonization of Britain, Marine Isotope Stage 4/3. Quaternary International, 433, 4-32.	Homo neanderthalensis	-1.211	53.2546	Church Hole, Creswell Crags	lower levels	44003	41301	38599	Middle Paleolithic (Mousterian of Acheulean Tradition)
Valde-Nowak, P., Alex, B., Ginter, B., Krajcarz, M. T., Madeyska, T., Miękina, B., ... & Zarzecka-Szubińska, K. (2016). Late Middle Palaeolithic occupations in Ciemna Cave, southern Poland. Journal of Field Archaeology, 41(2), 193-210.	Homo neanderthalensis	19.8317	50.1967	Ciemna CK	arch. layer 4	46124	45234	44345	Mousterian (Micoquian)
Alex, B., Valde-Nowak, P., Regev, L., & Boaretto, E. (2017). Late middle Paleolithic of southern Poland: radiocarbon dates from ciemna and Obłazowa caves. Journal of Archaeological Science: Reports, 11, 370-380.	Homo neanderthalensis	19.8317	50.1967	Ciemna CK	arch. layer 4	54764	49965	45408	Mousterian (Micoquian)
Alex, B., Valde-Nowak, P., Regev, L., & Boaretto, E. (2017). Late middle Paleolithic of southern Poland: radiocarbon dates from ciemna and Obłazowa caves. Journal of Archaeological Science: Reports, 11, 370-380.	Homo neanderthalensis	19.8317	50.1967	Ciemna CK	arch. layer 3	60300	55300	50300	Mousterian (Micoquian)
Valde-Nowak, P., Alex, B., Ginter, B., Krajcarz, M. T., Madeyska, T., Miękina, B., ... & Zarzecka-Szubińska, K. (2016). Late Middle Palaeolithic occupations in Ciemna Cave, southern Poland. Journal of Field Archaeology, 41(2), 193-210.	Homo neanderthalensis	19.8317	50.1967	Ciemna CO	arch. layer 6	43039	41908	40777	Mousterian (Micoquian)
Valde-Nowak, P., Alex, B., Ginter, B., Krajcarz, M. T., Madeyska, T., Miękina, B., ... & Zarzecka-Szubińska, K. (2016). Late Middle Palaeolithic occupations in Ciemna Cave, southern Poland. Journal of Field Archaeology, 41(2), 193-210.	Homo neanderthalensis	19.8317	50.1967	Ciemna CO	arch. layer 6	46620	44594	42569	Mousterian (Micoquian)
Cârciumaru, M., Moncel, M. H., Anghelinu, M., & Cârciumaru, R. (2002). The Cioarei-Borosteni Cave (Carpathian Mountains, Romania): Middle Palaeolithic finds and technological analysis of the lithic assemblages. Antiquity, 76(293), 681.	Homo neanderthalensis	23.015	45.1083	Cioarei-Borosteni	level J	48690	45824	42959	Mousterian
Cârciumaru, M., Moncel, M. H., Anghelinu, M., & Cârciumaru, R. (2002). The Cioarei-Borosteni Cave (Carpathian Mountains, Romania): Middle Palaeolithic finds and technological analysis of the lithic assemblages. Antiquity, 76(293), 681.	Homo neanderthalensis	23.015	45.1083	Cioarei-Borosteni	level I	54699	48978	43257	Mousterian
Cârciumaru, M., Moncel, M. H., Anghelinu, M., & Cârciumaru, R. (2002). The Cioarei-Borosteni Cave (Carpathian Mountains, Romania): Middle Palaeolithic finds and technological analysis of the lithic assemblages. Antiquity, 76(293), 681.	Homo neanderthalensis	23.015	45.1083	Cioarei-Borosteni	level G	54743	49850	44958	Mousterian
Cârciumaru, M., Moncel, M. H., Anghelinu, M., & Cârciumaru, R. (2002). The Cioarei-Borosteni Cave (Carpathian Mountains, Romania): Middle Palaeolithic finds and technological analysis of the lithic assemblages. Antiquity, 76(293), 681.	Homo neanderthalensis	23.015	45.1083	Cioarei-Borosteni	level H	54774	50478	46182	Mousterian
Cârciumaru, M., Moncel, M. H., Anghelinu, M., & Cârciumaru, R. (2002). The Cioarei-Borosteni Cave (Carpathian Mountains, Romania): Middle Palaeolithic finds and technological analysis of the lithic assemblages. Antiquity, 76(293), 681.	Homo neanderthalensis	23.015	45.1083	Cioarei-Borosteni	level J	54776	50526	46277	Mousterian
Daura, J., Sanz, M., Allué, E., Vaquero, M., López-García, J. M., Sánchez-Marco, A., ... & Torres, T. (2017). Palaeoenvironments of the last Neanderthals in SW Europe (MIS 3): Cova del Coll Verdaguer (Barcelona, NE of Iberian Peninsula). Quaternary Science Reviews, 177, 34-56.	Homo neanderthalensis	1.91111	41.3931	Coll Verdaguer	3	46900	43900	40900	Mousterian
Daura, J., Sanz, M., Allué, E., Vaquero, M., López-García, J. M., Sánchez-Marco, A., ... & Torres, T. (2017). Palaeoenvironments of the last Neanderthals in SW Europe (MIS 3): Cova del Coll Verdaguer (Barcelona, NE of Iberian Peninsula). Quaternary Science Reviews, 177, 34-56.	Homo neanderthalensis	1.91111	41.3931	Coll Verdaguer	1	42775	41882	40989	Mousterian
Daura, J., Sanz, M., Allué, E., Vaquero, M., López-García, J. M., Sánchez-Marco, A., ... & Torres, T. (2017). Palaeoenvironments of the last Neanderthals in SW Europe (MIS 3): Cova del Coll Verdaguer (Barcelona, NE of Iberian Peninsula). Quaternary Science Reviews, 177, 34-56.	Homo neanderthalensis	1.91111	41.3931	Coll Verdaguer	2	42956	42094	41231	Mousterian
Daura, J., Sanz, M., Allué, E., Vaquero, M., López-García, J. M., Sánchez-Marco, A., ... & Torres, T. (2017). Palaeoenvironments of the last Neanderthals in SW Europe (MIS 3): Cova del Coll Verdaguer (Barcelona, NE of Iberian Peninsula). Quaternary Science Reviews, 177, 34-56.	Homo neanderthalensis	1.91111	41.3931	Coll Verdaguer	1	44623	43464	42306	Mousterian
Daura, J., Sanz, M., Allué, E., Vaquero, M., López-García, J. M., Sánchez-Marco, A., ... & Torres, T. (2017). Palaeoenvironments of the last Neanderthals in SW Europe (MIS 3): Cova del Coll Verdaguer (Barcelona, NE of Iberian Peninsula). Quaternary Science Reviews, 177, 34-56.	Homo neanderthalensis	1.91111	41.3931	Coll Verdaguer	3	49000	46400	43800	Mousterian
Zilhão, J., Cardoso, J. L., Pike, W. G., & Weninger, B. (2011). Gruta Nova da Columbeira (Bombarral, Portugal): site stratigraphy, age os the Mousterian sequence, and implications for the timing of Neanderthal extinction in Iberia.	Homo neanderthalensis	-9.2	39.29	Columbeira	nivel 8	93400	87100	80800	Mousterian
Valladas, H., Mercier, N., Joron, J. L., McPherron, S. P., Dibble, H. L., & Lenoir, M. (2003). TL dates for the middle paleolithic site of Combe-Capelle Bas, France. Journal of Archaeological Science, 30(11), 1443-1450.	Homo neanderthalensis	0.813333	44.7667	Combe Capelle Bas	levels I-1D_I-2B	54800	51800	48800	Quina Mousterian
Frouin, M., Lahaye, C., Hernandez, M., Mercier, N., Guibert, P., Brenet, M., ... & Bertran, P. (2014). Chronology of the Middle Palaeolithic open-air site of Combe Brune 2 (Dordogne, France): a multi luminescence dating approach. Journal of Archaeological Science, 52, 524-534.	Homo neanderthalensis	0.5045	44.8719	Combe-Brune 2	Unit 7	208000	185000	162000	Middle Paleolithic (Levallois)
Frouin, M., Lahaye, C., Hernandez, M., Mercier, N., Guibert, P., Brenet, M., ... & Bertran, P. (2014). Chronology of the Middle Palaeolithic open-air site of Combe Brune 2 (Dordogne, France): a multi luminescence dating approach. Journal of Archaeological Science, 52, 524-534.	Homo neanderthalensis	0.5045	44.8719	Combe-Brune 2	Unit 7	203000	183000	163000	Middle Paleolithic (Levallois)
Frouin, M., Lahaye, C., Hernandez, M., Mercier, N., Guibert, P., Brenet, M., ... & Bertran, P. (2014). Chronology of the Middle Palaeolithic open-air site of Combe Brune 2 (Dordogne, France): a multi luminescence dating approach. Journal of Archaeological Science, 52, 524-534.	Homo neanderthalensis	0.5045	44.8719	Combe-Brune 2	Unit 7	203000	184000	165000	Middle Paleolithic (Levallois)
Frouin, M., Lahaye, C., Hernandez, M., Mercier, N., Guibert, P., Brenet, M., ... & Bertran, P. (2014). Chronology of the Middle Palaeolithic open-air site of Combe Brune 2 (Dordogne, France): a multi luminescence dating approach. Journal of Archaeological Science, 52, 524-534.	Homo neanderthalensis	0.5045	44.8719	Combe-Brune 2	Unit 7	208000	187000	166000	Middle Paleolithic (Levallois)
Frouin, M., Lahaye, C., Hernandez, M., Mercier, N., Guibert, P., Brenet, M., ... & Bertran, P. (2014). Chronology of the Middle Palaeolithic open-air site of Combe Brune 2 (Dordogne, France): a multi luminescence dating approach. Journal of Archaeological Science, 52, 524-534.	Homo neanderthalensis	0.5045	44.8719	Combe-Brune 2	Unit 7	211000	195000	179000	Middle Paleolithic (Levallois)
Brenet, M., & Folgado, M. (2009). Relations techno-économiques entre débitage et façonnage sur les gisements du Paléolithique moyen ancien de Cantalouette 1 et Combe Brune 3 (Creysse). Rivista di scienze preistoriche, 59, 49-62.	Homo neanderthalensis	0.58136	44.8655	Combe-Brune 3		168100	156400	144700	Middle Paleolithic (Levallois)
Bernard-Guelle, S. (2004). un site moustérien dans le Jura suisse: la grotte de Cotencher (rochefort, Neuchâtel) revisitée. Bulletin de la Société préhistorique française, 741-769.	Homo neanderthalensis	6.81934	46.9779	Cotencher	V	45570	43451	41332	Quina Mousterian
Bernard-Guelle, S. (2004). un site moustérien dans le Jura suisse: la grotte de Cotencher (rochefort, Neuchâtel) revisitée. Bulletin de la Société préhistorique française, 741-769.	Homo neanderthalensis	6.81934	46.9779	Cotencher	V	46319	44302	42286	Quina Mousterian
Bernard-Guelle, S. (2004). un site moustérien dans le Jura suisse: la grotte de Cotencher (rochefort, Neuchâtel) revisitée. Bulletin de la Société préhistorique française, 741-769.	Homo neanderthalensis	6.81934	46.9779	Cotencher	V	48461	45862	43264	Quina Mousterian
Deák, J., Preusser, F., Cattin, M. I., Castel, J. C., & Chauvière, F. X. (2019). New data from the Middle Palaeolithic Cotencher cave (Swiss Jura): site formation, environment, and chronology. E&G Quaternary Science Journal, 67(2), 41-72.	Homo neanderthalensis	6.81934	46.9779	Cotencher	layer 15, brown layer	71200	67800	64400	Quina Mousterian
Bates, M., Pope, M., Shaw, A., Scott, B., & SCHWENNINGER, J. L. (2013). Late Neanderthal occupation in North‐W est Europe: rediscovery, investigation and dating of a last glacial sediment sequence at the site of La Cotte de Saint Brelade, Jersey. Journal of Quaternary Science, 28(7), 647-652.	Homo neanderthalensis	-2.02	49.185	Cotte Saint Brelade	V	97800	85800	73800	Middle Paleolithic (Levallois)
Bates, M., Pope, M., Shaw, A., Scott, B., & SCHWENNINGER, J. L. (2013). Late Neanderthal occupation in North‐W est Europe: rediscovery, investigation and dating of a last glacial sediment sequence at the site of La Cotte de Saint Brelade, Jersey. Journal of Quaternary Science, 28(7), 647-652.	Homo neanderthalensis	-2.02	49.185	Cotte Saint Brelade	IIId	110000	95600	81200	Middle Paleolithic (Levallois)
Bates, M., Pope, M., Shaw, A., Scott, B., & SCHWENNINGER, J. L. (2013). Late Neanderthal occupation in North‐W est Europe: rediscovery, investigation and dating of a last glacial sediment sequence at the site of La Cotte de Saint Brelade, Jersey. Journal of Quaternary Science, 28(7), 647-652.	Homo neanderthalensis	-2.02	49.185	Cotte Saint Brelade	II	118300	102500	86700	Middle Paleolithic (Levallois)
Smith, G. M. (2015). Neanderthal megafaunal exploitation in Western Europe and its dietary implications: a contextual reassessment of La Cotte de St Brelade (Jersey). Journal of human evolution, 78, 181-201.	Homo neanderthalensis	-2.02	49.185	Cotte Saint Brelade	IV	273000	238000	203000	Middle Paleolithic (Levallois)
Hernandez, M., Bahain, J. J., Mercier, N., Tombret, O., Falguères, C., & Jaubert, J. (2015). Dating results on sedimentary quartz, bones and teeth from the Middle Pleistocene archaeological site of Coudoulous I (Lot, SW France): A comparative study between TT-OSL and ESR/U-series methods. Quaternary Geochronology, 30, 493-497.	Homo neanderthalensis	1.66341	44.4775	Coudoulous I	layer 4	155000	144000	133000	Mousterian
Hernandez, M., Bahain, J. J., Mercier, N., Tombret, O., Falguères, C., & Jaubert, J. (2015). Dating results on sedimentary quartz, bones and teeth from the Middle Pleistocene archaeological site of Coudoulous I (Lot, SW France): A comparative study between TT-OSL and ESR/U-series methods. Quaternary Geochronology, 30, 493-497.	Homo neanderthalensis	1.66341	44.4775	Coudoulous I	layer 4	171000	157000	143000	Mousterian
Schmidt, I., Bradtmöller, M., Kehl, M., Pastoors, A., Tafelmaier, Y., Weninger, B., & Weniger, G. C. (2012). Rapid climate change and variability of settlement patterns in Iberia during the Late Pleistocene. Quaternary International, 274, 179-204.	Homo neanderthalensis	-0.465982	38.7981	Cova Beneito	D1	45931	42551	39171	Mousterian
Daura, J., Sanz, M., Pike, A. W. G., Subirà, M. E., Fornós, J. J., Fullola, J. M., ... & Zilhão, J. (2010). Stratigraphic context and direct dating of the Neandertal mandible from Cova del Gegant (Sitges, Barcelona). Journal of Human Evolution, 59(1), 109-122.	Homo neanderthalensis	1.81	41.2236	Cova del Gegant	XVa	51200	49400	47600	Mousterian and human remains
Daura, J., Sanz, M., Pike, A. W. G., Subirà, M. E., Fornós, J. J., Fullola, J. M., ... & Zilhão, J. (2010). Stratigraphic context and direct dating of the Neandertal mandible from Cova del Gegant (Sitges, Barcelona). Journal of Human Evolution, 59(1), 109-122.	Homo neanderthalensis	1.81	41.2236	Cova del Gegant	XVa	54600	52300	50000	Mousterian and human remains
Daura, J., Sanz, M., Pike, A. W. G., Subirà, M. E., Fornós, J. J., Fullola, J. M., ... & Zilhão, J. (2010). Stratigraphic context and direct dating of the Neandertal mandible from Cova del Gegant (Sitges, Barcelona). Journal of Human Evolution, 59(1), 109-122.	Homo neanderthalensis	1.81	41.2236	Cova del Gegant	V	60480	55686	50892	Mousterian and human remains
Daura, J., Sanz, M., Pike, A. W. G., Subirà, M. E., Fornós, J. J., Fullola, J. M., ... & Zilhão, J. (2010). Stratigraphic context and direct dating of the Neandertal mandible from Cova del Gegant (Sitges, Barcelona). Journal of Human Evolution, 59(1), 109-122.	Homo neanderthalensis	1.81	41.2236	Cova del Gegant	XVb	63968	60081	56194	Mousterian and human remains
Daura, J., Sanz, M., Julià, R., García-Fernández, D., Fornós, J. J., Vaquero, M., ... & Torres, T. (2015). Cova del Rinoceront (Castelldefels, Barcelona): a terrestrial record for the Last Interglacial period (MIS 5) in the Mediterranean coast of the Iberian Peninsula. Quaternary Science Reviews, 114, 203-227	Homo neanderthalensis	1.96083	41.2736	Cova del Rinoceront	Id	91600	86800	82000	technologically undiagnostic
Daura, J., Sanz, M., Julià, R., García-Fernández, D., Fornós, J. J., Vaquero, M., ... & Torres, T. (2015). Cova del Rinoceront (Castelldefels, Barcelona): a terrestrial record for the Last Interglacial period (MIS 5) in the Mediterranean coast of the Iberian Peninsula. Quaternary Science Reviews, 114, 203-227	Homo neanderthalensis	1.96083	41.2736	Cova del Rinoceront	Id	91900	87100	82300	technologically undiagnostic
Daura, J., Sanz, M., Julià, R., García-Fernández, D., Fornós, J. J., Vaquero, M., ... & Torres, T. (2015). Cova del Rinoceront (Castelldefels, Barcelona): a terrestrial record for the Last Interglacial period (MIS 5) in the Mediterranean coast of the Iberian Peninsula. Quaternary Science Reviews, 114, 203-227	Homo neanderthalensis	1.96083	41.2736	Cova del Rinoceront	IId	111700	104100	96500	technologically undiagnostic
Daura, J., Sanz, M., Julià, R., García-Fernández, D., Fornós, J. J., Vaquero, M., ... & Torres, T. (2015). Cova del Rinoceront (Castelldefels, Barcelona): a terrestrial record for the Last Interglacial period (MIS 5) in the Mediterranean coast of the Iberian Peninsula. Quaternary Science Reviews, 114, 203-227	Homo neanderthalensis	1.96083	41.2736	Cova del Rinoceront	IIIb	137300	128200	119100	technologically undiagnostic
Daura, J., Sanz, M., Julià, R., García-Fernández, D., Fornós, J. J., Vaquero, M., ... & Torres, T. (2015). Cova del Rinoceront (Castelldefels, Barcelona): a terrestrial record for the Last Interglacial period (MIS 5) in the Mediterranean coast of the Iberian Peninsula. Quaternary Science Reviews, 114, 203-227	Homo neanderthalensis	1.96083	41.2736	Cova del Rinoceront	IIId	139100	129400	119700	technologically undiagnostic
Rey-Rodríguez, I., López-García, J. M., Bennasar, M., Bañuls-Cardona, S., Blain, H. A., Blanco-Lapaz, Á., ... & Agustí, J. (2016). Last Neanderthals and first Anatomically Modern Humans in the NW Iberian Peninsula: climatic and environmental conditions inferred from the Cova Eirós small-vertebrate assemblage during MIS 3. Quaternary Science Reviews, 151, 185-197.	Homo neanderthalensis	-7.21015	42.7522	Cova Eiros	3	41861	39742	37623	Mousterian
Morales, J. I., Cebrià, A., Burguet-Coca, A., Fernández-Marchena, J. L., García-Argudo, G., Rodríguez-Hidalgo, A., ... & Fullola, J. M. (2019). The Middle-to-Upper Paleolithic transition occupations from Cova Foradada (Calafell, NE Iberia). PloS one, 14(5), e0215832.	Homo neanderthalensis	1.58099	41.2047	Cova Foradada (Calafell)	layer IV	41750	38978	36205	Chatelperronian
Morales, J. I., Cebrià, A., Burguet-Coca, A., Fernández-Marchena, J. L., García-Argudo, G., Rodríguez-Hidalgo, A., ... & Fullola, J. M. (2019). The Middle-to-Upper Paleolithic transition occupations from Cova Foradada (Calafell, NE Iberia). PloS one, 14(5), e0215832.	Homo neanderthalensis	1.58099	41.2047	Cova Foradada (Calafell)	layer IV	40697	39523	38349	Chatelperronian
Morales, J. I., Cebrià, A., Burguet-Coca, A., Fernández-Marchena, J. L., García-Argudo, G., Rodríguez-Hidalgo, A., ... & Fullola, J. M. (2019). The Middle-to-Upper Paleolithic transition occupations from Cova Foradada (Calafell, NE Iberia). PloS one, 14(5), e0215832.	Homo neanderthalensis	1.58099	41.2047	Cova Foradada (Calafell)	layer IV	40600	39841	39082	Chatelperronian
Mora, R., Martínez-Moreno, J., Sunyer, M. R., Calvo, A. B., Polo-Díaz, A., & Carro, S. S. (2018). Contextual, technological and chronometric data from Cova Gran: Their contribution to discussion of the Middle-to-Upper Paleolithic transition in northeastern Iberia. Quaternary International, 474, 30-43.	Homo neanderthalensis	0.81278	41.9272	Cova Gran de Santa Linya	arch. level SB1	43147	42548	41949	Mousterian
Richard, M., Falguères, C., Pons-Branchu, E., Foliot, L., Guillem, P. M., Martínez-Valle, R., ... & Villaverde, V. (2018). ESR/U-series chronology of early Neanderthal occupations at Cova Negra (Valencia, Spain). Quaternary Geochronology.	Homo neanderthalensis	-0.51561	38.9889	Cova Negra	III	212000	193000	174000	Quina Mousterian
Richard, M., Falguères, C., Pons-Branchu, E., Foliot, L., Guillem, P. M., Martínez-Valle, R., ... & Villaverde, V. (2018). ESR/U-series chronology of early Neanderthal occupations at Cova Negra (Valencia, Spain). Quaternary Geochronology.	Homo neanderthalensis	-0.51561	38.9889	Cova Negra	III	227000	206000	185000	Quina Mousterian
Richard, M., Falguères, C., Pons-Branchu, E., Foliot, L., Guillem, P. M., Martínez-Valle, R., ... & Villaverde, V. (2018). ESR/U-series chronology of early Neanderthal occupations at Cova Negra (Valencia, Spain). Quaternary Geochronology.	Homo neanderthalensis	-0.51561	38.9675	Cova Negra	V	256000	235000	214000	Quina Mousterian
Richard, M., Falguères, C., Pons-Branchu, E., Foliot, L., Guillem, P. M., Martínez-Valle, R., ... & Villaverde, V. (2018). ESR/U-series chronology of early Neanderthal occupations at Cova Negra (Valencia, Spain). Quaternary Geochronology.	Homo neanderthalensis	-0.51561	38.9675	Cova Negra	XI	303000	261000	219000	Quina Mousterian
Richard, M., Falguères, C., Pons-Branchu, E., Foliot, L., Guillem, P. M., Martínez-Valle, R., ... & Villaverde, V. (2018). ESR/U-series chronology of early Neanderthal occupations at Cova Negra (Valencia, Spain). Quaternary Geochronology.	Homo neanderthalensis	-0.51561	38.9675	Cova Negra	XII	299000	273000	247000	Quina Mousterian
Maroto, J., Vaquero, M., Arrizabalaga, Á., Baena, J., Baquedano, E., Jordá, J., ... & Wood, R. (2012). Current issues in late Middle Palaeolithic chronology: New assessments from Northern Iberia. Quaternary International, 247, 15-25.	Homo neanderthalensis	-3.95724	43.3866	Covalejos, Cobalejos	D	45921	44437	42953	Mousterian
Jones, J. R., Richards, M. P., Reade, H., de Quirós, F. B., & Marín-Arroyo, A. B. (2018). Multi-Isotope investigations of ungulate bones and teeth from El Castillo and Covalejos caves (Cantabria, Spain): Implications for paleoenvironment reconstructions across the Middle-Upper Palaeolithic transition. Journal of Archaeological Science: Reports.	Homo neanderthalensis	-3.95724	43.3866	Covalejos, Cobalejos	D	47780	45941	44102	Mousterian
Saos, T., Grégoire, S., Bahain, J. J., Higham, T., Moigne, A. M., Testu, A., ... & Shao, Q. (2020). The Middle and Upper Palaeolithic at La Crouzade cave (Gruissan, Aude, France): New excavations and a chronostratigraphic framework. Quaternary International, 551, 85-104.	Homo neanderthalensis	2.9762	43.0938	Crouzade cave	layer C8	44388	42754	41121	Mousterian
Saos, T., Grégoire, S., Bahain, J. J., Higham, T., Moigne, A. M., Testu, A., ... & Shao, Q. (2020). The Middle and Upper Palaeolithic at La Crouzade cave (Gruissan, Aude, France): New excavations and a chronostratigraphic framework. Quaternary International, 551, 85-104.	Homo neanderthalensis	2.9762	43.0938	Crouzade cave	layer C8	47509	45192	42875	Mousterian
Saos, T., Grégoire, S., Bahain, J. J., Higham, T., Moigne, A. M., Testu, A., ... & Shao, Q. (2020). The Middle and Upper Palaeolithic at La Crouzade cave (Gruissan, Aude, France): New excavations and a chronostratigraphic framework. Quaternary International, 551, 85-104.	Homo neanderthalensis	2.9762	43.0938	Crouzade cave	layer C8	49626	46342	43059	Mousterian
Mihailović, D., & Whallon, R. (2017). Crvena stijena revisited: the late Mousterian assemblages. Quaternary International, 450, 36-49.	Homo neanderthalensis	18.561	42.671	Crvena Stijena	XII	45751	44076	42402	Mousterian
Gutiérrez-Zugasti, I., Rios-Garaizar, J., Marín-Arroyo, A. B., del Río, P. R., Maroto, J., Jones, J. R., ... & Richards, M. P. (2018). A chrono-cultural reassessment of the levels VI–XIV from El Cuco rock-shelter: A new sequence for the Late Middle Paleolithic in the Cantabrian region (northern Iberia). Quaternary International, 474, 44-55.	Homo neanderthalensis	-3.24223	43.3845	Cuco	X	46734	44987	43240	Mousterian
Gutiérrez-Zugasti, I., Rios-Garaizar, J., Marín-Arroyo, A. B., del Río, P. R., Maroto, J., Jones, J. R., ... & Richards, M. P. (2018). A chrono-cultural reassessment of the levels VI–XIV from El Cuco rock-shelter: A new sequence for the Late Middle Paleolithic in the Cantabrian region (northern Iberia). Quaternary International, 474, 44-55.	Homo neanderthalensis	-3.24223	43.3845	Cuco	XIII	52041	49186	46330	Mousterian
Gutiérrez-Zugasti, I., Rios-Garaizar, J., Marín-Arroyo, A. B., del Río, P. R., Maroto, J., Jones, J. R., ... & Richards, M. P. (2018). A chrono-cultural reassessment of the levels VI–XIV from El Cuco rock-shelter: A new sequence for the Late Middle Paleolithic in the Cantabrian region (northern Iberia). Quaternary International, 474, 44-55.	Homo neanderthalensis	-3.24223	43.3845	Cuco	X	51577	49020	46462	Mousterian
Martín, F. D., Yustos, P. S., González, J. Á. G., de la Rúa, D. G., de los Terreros, J. Y. S., & Muñoz, I. D. (2011). La ocupación neandertal en el Cañón de la Horadada (Mave, Palencia, España): Nuevas perspectivas arqueológicas en Cueva Corazón. Munibe Antropologia-Arkeologia, 62, 65-85.	Homo neanderthalensis	-4.268	42.745	Cueva Corazón	nivel N2	103219	95763	88307	Mousterian
Martín, F. D., Yustos, P. S., González, J. Á. G., de la Rúa, D. G., de los Terreros, J. Y. S., & Muñoz, I. D. (2011). La ocupación neandertal en el Cañón de la Horadada (Mave, Palencia, España): Nuevas perspectivas arqueológicas en Cueva Corazón. Munibe Antropologia-Arkeologia, 62, 65-85.	Homo neanderthalensis	-4.268	42.745	Cueva Corazón	nivel N2	104372	96567	88762	Mousterian
Hoffmann, D. L., Angelucci, D. E., Villaverde, V., Zapata, J., & Zilhão, J. (2018). Symbolic use of marine shells and mineral pigments by Iberian Neandertals 115,000 years ago. Science advances, 4(2), eaar5255.	Homo neanderthalensis	-0.98581	37.5853	Cueva de los Aviones	lower slope sediment	88800	88100	87400	Mousterian
Hoffmann, D. L., Angelucci, D. E., Villaverde, V., Zapata, J., & Zilhão, J. (2018). Symbolic use of marine shells and mineral pigments by Iberian Neandertals 115,000 years ago. Science advances, 4(2), eaar5255.	Homo neanderthalensis	-0.98581	37.5853	Cueva de los Aviones	lower slope sediment	110700	108000	105300	Mousterian
Hoffmann, D. L., Angelucci, D. E., Villaverde, V., Zapata, J., & Zilhão, J. (2018). Symbolic use of marine shells and mineral pigments by Iberian Neandertals 115,000 years ago. Science advances, 4(2), eaar5255.	Homo neanderthalensis	-0.98581	37.5853	Cueva de los Aviones	lower slope sediment	114000	112000	110000	Mousterian
Hoffmann, D. L., Angelucci, D. E., Villaverde, V., Zapata, J., & Zilhão, J. (2018). Symbolic use of marine shells and mineral pigments by Iberian Neandertals 115,000 years ago. Science advances, 4(2), eaar5255.	Homo neanderthalensis	-0.98581	37.5853	Cueva de los Aviones	lower slope sediment	120000	117000	114000	Mousterian
Hoffmann, D. L., Angelucci, D. E., Villaverde, V., Zapata, J., & Zilhão, J. (2018). Symbolic use of marine shells and mineral pigments by Iberian Neandertals 115,000 years ago. Science advances, 4(2), eaar5255.	Homo neanderthalensis	-0.98581	37.5853	Cueva de los Aviones	lower slope sediment	115900	115000	114100	Mousterian
Hoffmann, D. L., Angelucci, D. E., Villaverde, V., Zapata, J., & Zilhão, J. (2018). Symbolic use of marine shells and mineral pigments by Iberian Neandertals 115,000 years ago. Science advances, 4(2), eaar5255.	Homo neanderthalensis	-0.98581	37.5853	Cueva de los Aviones	lower slope sediment	118800	117700	116600	Mousterian
Arsuaga, J. L., Baquedano, E., Pérez-González, A., Sala, N., Quam, R. M., Rodríguez, L., ... & Huguet, R. (2012). Understanding the ancient habitats of the last-interglacial (late MIS 5) Neanderthals of central Iberia: paleoenvironmental and taphonomic evidence from the Cueva del Camino (Spain) site. Quaternary International, 275, 55-75.	Homo neanderthalensis	-3.81939	40.9262	Cueva del Camino	5	98842	90961	83080	human remains
Jennings, R. P., Pacheco, F. G., Barton, R. N. E., Collcutt, S. N., Gale, R., Gleed-Owen, C. P., ... & Rhodes, E. (2009). New dates and palaeoenvironmental evidence for the Middle to Upper Palaeolithic occupation of Higueral de Valleja Cave, southern Spain. Quaternary Science Reviews, 28(9-10), 830-839.	Homo neanderthalensis	-5.81	36.75	Cueva del Higueral de Valleja	VI	64100	54400	44700	Mousterian
Jennings, R. P., Pacheco, F. G., Barton, R. N. E., Collcutt, S. N., Gale, R., Gleed-Owen, C. P., ... & Rhodes, E. (2009). New dates and palaeoenvironmental evidence for the Middle to Upper Palaeolithic occupation of Higueral de Valleja Cave, southern Spain. Quaternary Science Reviews, 28(9-10), 830-839.	Homo neanderthalensis	-5.81	36.75	Cueva del Higueral de Valleja	VI	60500	54900	49300	Mousterian
Arsuaga, J. L., Gómez-Olivencia, A., Sala, N., Martínez-Pillado, V., Pablos, A., Bonmatí, A., ... & Cuenca-Bescós, G. (2017). Evidence of paleoecological changes and Mousterian occupations at the Galería de las Estatuas site, Sierra de Atapuerca, northern Iberian plateau, Spain. Quaternary Research, 88(2), 345-367.	Homo neanderthalensis	-3.4714	42.0735	Cueva Millan	1b	42807	41714	40622	Mousterian
Arsuaga, J. L., Gómez-Olivencia, A., Sala, N., Martínez-Pillado, V., Pablos, A., Bonmatí, A., ... & Cuenca-Bescós, G. (2017). Evidence of paleoecological changes and Mousterian occupations at the Galería de las Estatuas site, Sierra de Atapuerca, northern Iberian plateau, Spain. Quaternary Research, 88(2), 345-367.	Homo neanderthalensis	-3.4714	42.0735	Cueva Millan	1a	42926	41775	40624	Mousterian
Higham, T., Douka, K., Wood, R., Ramsey, C. B., Brock, F., Basell, L., ... & Bergman, C. (2014). The timing and spatiotemporal patterning of Neanderthal disappearance. Nature, 512(7514), 306.	Homo neanderthalensis	-3.85838	43.3584	Cueva Morin	11	47969	46301	44633	Mousterian
Iovita, R., Doboş, A., Fitzsimmons, K. E., Probst, M., Hambach, U., Robu, M., ... & Petculescu, A. (2014). Geoarchaeological prospection in the loess steppe: preliminary results from the Lower Danube Survey for Paleolithic Sites (LoDanS). Quaternary International, 351, 98-114.	Homo neanderthalensis	28.3012	44.2867	Cuza Voda	B	61700	54700	47700	Mousterian
Iovita, R., Doboş, A., Fitzsimmons, K. E., Probst, M., Hambach, U., Robu, M., ... & Petculescu, A. (2014). Geoarchaeological prospection in the loess steppe: preliminary results from the Lower Danube Survey for Paleolithic Sites (LoDanS). Quaternary International, 351, 98-114.	Homo neanderthalensis	28.3012	44.2867	Cuza Voda	C	108600	94700	80800	Mousterian
Wenban‐Smith, F. F., Bates, M. R., & Schwenninger, J. L. (2010). Early Devensian (MIS 5d–5b) occupation at Dartford, southeast England. Journal of Quaternary Science, 25(8), 1193-1199.	Homo neanderthalensis	0.24082	51.4276	Dartford	C-IX	95200	88700	82200	technologically undiagnostic
Wenban‐Smith, F. F., Bates, M. R., & Schwenninger, J. L. (2010). Early Devensian (MIS 5d–5b) occupation at Dartford, southeast England. Journal of Quaternary Science, 25(8), 1193-1199.	Homo neanderthalensis	0.24082	51.4276	Dartford	C-VIII	124900	115800	106700	technologically undiagnostic
Mousterien, A., Steinwerkzeuge, H., & Ausgrabung, B. B. (2015). The De Nadale Cave, a single layered Quina Mousterian site in the North of Italy.	Homo neanderthalensis	11.5	45.4333	De Nadale Cave	unit 7	71200	70200	69200	Quina Mousterian
Jacobs, Z., Li, B., Shunkov, M. V., Kozlikin, M. B., Bolikhovskaya, N. S., Agadjanian, A. K., ... & Roberts, R. G. (2019). Timing of archaic hominin occupation of Denisova Cave in southern Siberia. Nature, 565(7741), 594-599.	Homo neanderthalensis	84.68	51.4	Denisova Cave	south chamber, layer 12	54700	46800	38900	Mousterian
Derevianko, A. P., Postnov, A. V., Rybin, E. P., Kuzmin, Y. V., & Keates, S. G. (2005). The Pleistocene peopling of Siberia: a review of environmental and behavioral aspects. Indo-Pacific Prehist. Assoc. Bull, 3.	Homo neanderthalensis	84.68	51.4	Denisova Cave	east chamber, layer 11.1	55400	49200	43000	Mousterian
Jacobs, Z., Li, B., Shunkov, M. V., Kozlikin, M. B., Bolikhovskaya, N. S., Agadjanian, A. K., ... & Roberts, R. G. (2019). Timing of archaic hominin occupation of Denisova Cave in southern Siberia. Nature, 565(7741), 594-599.	Homo neanderthalensis	84.68	51.4	Denisova Cave	south chamber, layer 11.2	54762	50233	45704	Mousterian
Jacobs, Z., Li, B., Shunkov, M. V., Kozlikin, M. B., Bolikhovskaya, N. S., Agadjanian, A. K., ... & Roberts, R. G. (2019). Timing of archaic hominin occupation of Denisova Cave in southern Siberia. Nature, 565(7741), 594-599.	Homo neanderthalensis	84.68	51.4	Denisova Cave	main chamber, layer 12	64700	58300	51900	Mousterian
Jacobs, Z., Li, B., Shunkov, M. V., Kozlikin, M. B., Bolikhovskaya, N. S., Agadjanian, A. K., ... & Roberts, R. G. (2019). Timing of archaic hominin occupation of Denisova Cave in southern Siberia. Nature, 565(7741), 594-599.	Homo neanderthalensis	84.68	51.4	Denisova Cave	south chamber, layer 12	73500	63700	53900	Mousterian
Jacobs, Z., Li, B., Shunkov, M. V., Kozlikin, M. B., Bolikhovskaya, N. S., Agadjanian, A. K., ... & Roberts, R. G. (2019). Timing of archaic hominin occupation of Denisova Cave in southern Siberia. Nature, 565(7741), 594-599.	Homo neanderthalensis	84.68	51.4	Denisova Cave	main chamber, layer 12	77900	69600	61300	Mousterian
Jacobs, Z., Li, B., Shunkov, M. V., Kozlikin, M. B., Bolikhovskaya, N. S., Agadjanian, A. K., ... & Roberts, R. G. (2019). Timing of archaic hominin occupation of Denisova Cave in southern Siberia. Nature, 565(7741), 594-599.	Homo neanderthalensis	84.68	51.4	Denisova Cave	south chamber, layer 14	120500	101100	81700	Mousterian
Jacobs, Z., Li, B., Shunkov, M. V., Kozlikin, M. B., Bolikhovskaya, N. S., Agadjanian, A. K., ... & Roberts, R. G. (2019). Timing of archaic hominin occupation of Denisova Cave in southern Siberia. Nature, 565(7741), 594-599.	Homo neanderthalensis	84.68	51.4	Denisova Cave	main chamber, layer 14	107200	96500	85800	Mousterian and human remains
Jacobs, Z., Li, B., Shunkov, M. V., Kozlikin, M. B., Bolikhovskaya, N. S., Agadjanian, A. K., ... & Roberts, R. G. (2019). Timing of archaic hominin occupation of Denisova Cave in southern Siberia. Nature, 565(7741), 594-599.	Homo neanderthalensis	84.68	51.4	Denisova Cave	east chamber, layer 11.4	115700	104600	93500	Mousterian and human remains
Jacobs, Z., Li, B., Shunkov, M. V., Kozlikin, M. B., Bolikhovskaya, N. S., Agadjanian, A. K., ... & Roberts, R. G. (2019). Timing of archaic hominin occupation of Denisova Cave in southern Siberia. Nature, 565(7741), 594-599.	Homo neanderthalensis	84.68	51.4	Denisova Cave	main chamber, layer 14	124000	112300	100600	Mousterian and human remains
Jacobs, Z., Li, B., Shunkov, M. V., Kozlikin, M. B., Bolikhovskaya, N. S., Agadjanian, A. K., ... & Roberts, R. G. (2019). Timing of archaic hominin occupation of Denisova Cave in southern Siberia. Nature, 565(7741), 594-599.	Homo neanderthalensis	84.68	51.4	Denisova Cave	east chamber, layer 12.1	131600	120300	109000	Mousterian and human remains
Jacobs, Z., Li, B., Shunkov, M. V., Kozlikin, M. B., Bolikhovskaya, N. S., Agadjanian, A. K., ... & Roberts, R. G. (2019). Timing of archaic hominin occupation of Denisova Cave in southern Siberia. Nature, 565(7741), 594-599.	Homo neanderthalensis	84.68	51.4	Denisova Cave	south chamber, layer 19	162400	136500	110600	Mousterian
Jacobs, Z., Li, B., Shunkov, M. V., Kozlikin, M. B., Bolikhovskaya, N. S., Agadjanian, A. K., ... & Roberts, R. G. (2019). Timing of archaic hominin occupation of Denisova Cave in southern Siberia. Nature, 565(7741), 594-599.	Homo neanderthalensis	84.68	51.4	Denisova Cave	main chamber, layer 17	140200	127600	115000	Mousterian and human remains
Jacobs, Z., Li, B., Shunkov, M. V., Kozlikin, M. B., Bolikhovskaya, N. S., Agadjanian, A. K., ... & Roberts, R. G. (2019). Timing of archaic hominin occupation of Denisova Cave in southern Siberia. Nature, 565(7741), 594-599.	Homo neanderthalensis	84.68	51.4	Denisova Cave	east chamber, layer 12.2	139400	128600	117800	Mousterian and human remains
Jacobs, Z., Li, B., Shunkov, M. V., Kozlikin, M. B., Bolikhovskaya, N. S., Agadjanian, A. K., ... & Roberts, R. G. (2019). Timing of archaic hominin occupation of Denisova Cave in southern Siberia. Nature, 565(7741), 594-599.	Homo neanderthalensis	84.68	51.4	Denisova Cave	east chamber, layer 12.3	150300	140500	130700	Mousterian and human remains
Jacobs, Z., Li, B., Shunkov, M. V., Kozlikin, M. B., Bolikhovskaya, N. S., Agadjanian, A. K., ... & Roberts, R. G. (2019). Timing of archaic hominin occupation of Denisova Cave in southern Siberia. Nature, 565(7741), 594-599.	Homo neanderthalensis	84.68	51.4	Denisova Cave	main chamber, layer 19	168500	151400	134300	Mousterian and human remains
Jacobs, Z., Li, B., Shunkov, M. V., Kozlikin, M. B., Bolikhovskaya, N. S., Agadjanian, A. K., ... & Roberts, R. G. (2019). Timing of archaic hominin occupation of Denisova Cave in southern Siberia. Nature, 565(7741), 594-599.	Homo neanderthalensis	84.68	51.4	Denisova Cave	east chamber, layer 14	201200	186800	172400	Mousterian and human remains
d'Errico, F., Villa, P., Llona, A. C. P., & Idarraga, R. R. (1998). A Middle Palaeolithic origin of music? Using cave-bear bone accumulations to assess the Divje Babe I bone ‘flute’. Antiquity, 72(275), 65-79.	Homo neanderthalensis	13.9087	46.1144	Divje Babe I cave	layer 6	48834	46035	43236	Mousterian
Turk, M., Turk, I., Dimkaroski, L., Blackwell, B. A., Horusitzky, F. Z., Otte, M., ... & Korat, L. (2018). The Mousterian musical instrument from the Divje babe I cave (Slovenia): Arguments on the material evidence for Neanderthal musical behaviour. L'anthropologie, 122(4), 679-706.	Homo neanderthalensis	13.9087	46.1144	Divje Babe I cave	layer 7	54400	49000	43600	Mousterian
Turk, M., Turk, I., Dimkaroski, L., Blackwell, B. A., Horusitzky, F. Z., Otte, M., ... & Korat, L. (2018). The Mousterian musical instrument from the Divje babe I cave (Slovenia): Arguments on the material evidence for Neanderthal musical behaviour. L'anthropologie, 122(4), 679-706.	Homo neanderthalensis	13.9087	46.1144	Divje Babe I cave	layer 7	55100	49600	44100	Mousterian
Turk, M., Turk, I., Dimkaroski, L., Blackwell, B. A., Horusitzky, F. Z., Otte, M., ... & Korat, L. (2018). The Mousterian musical instrument from the Divje babe I cave (Slovenia): Arguments on the material evidence for Neanderthal musical behaviour. L'anthropologie, 122(4), 679-706.	Homo neanderthalensis	13.9087	46.1144	Divje Babe I cave	layer 7	55700	50100	44500	Mousterian
Turk, M., Turk, I., Dimkaroski, L., Blackwell, B. A., Horusitzky, F. Z., Otte, M., ... & Korat, L. (2018). The Mousterian musical instrument from the Divje babe I cave (Slovenia): Arguments on the material evidence for Neanderthal musical behaviour. L'anthropologie, 122(4), 679-706.	Homo neanderthalensis	13.9087	46.1144	Divje Babe I cave	layer 8c	59900	52800	45700	Mousterian
Turk, M., Turk, I., Dimkaroski, L., Blackwell, B. A., Horusitzky, F. Z., Otte, M., ... & Korat, L. (2018). The Mousterian musical instrument from the Divje babe I cave (Slovenia): Arguments on the material evidence for Neanderthal musical behaviour. L'anthropologie, 122(4), 679-706.	Homo neanderthalensis	13.9087	46.1144	Divje Babe I cave	layer 8c	61800	54400	47000	Mousterian
Turk, M., Turk, I., Dimkaroski, L., Blackwell, B. A., Horusitzky, F. Z., Otte, M., ... & Korat, L. (2018). The Mousterian musical instrument from the Divje babe I cave (Slovenia): Arguments on the material evidence for Neanderthal musical behaviour. L'anthropologie, 122(4), 679-706.	Homo neanderthalensis	13.9087	46.1144	Divje Babe I cave	layer 8c	63400	55600	47800	Mousterian
Turk, M., Turk, I., Dimkaroski, L., Blackwell, B. A., Horusitzky, F. Z., Otte, M., ... & Korat, L. (2018). The Mousterian musical instrument from the Divje babe I cave (Slovenia): Arguments on the material evidence for Neanderthal musical behaviour. L'anthropologie, 122(4), 679-706.	Homo neanderthalensis	13.9087	46.1144	Divje Babe I cave	layer 10-12	73100	62700	52300	Mousterian
Turk, M., Turk, I., Dimkaroski, L., Blackwell, B. A., Horusitzky, F. Z., Otte, M., ... & Korat, L. (2018). The Mousterian musical instrument from the Divje babe I cave (Slovenia): Arguments on the material evidence for Neanderthal musical behaviour. L'anthropologie, 122(4), 679-706.	Homo neanderthalensis	13.9087	46.1144	Divje Babe I cave	layer 8a	59000	55800	52600	Mousterian
Turk, M., Turk, I., Dimkaroski, L., Blackwell, B. A., Horusitzky, F. Z., Otte, M., ... & Korat, L. (2018). The Mousterian musical instrument from the Divje babe I cave (Slovenia): Arguments on the material evidence for Neanderthal musical behaviour. L'anthropologie, 122(4), 679-706.	Homo neanderthalensis	13.9087	46.1144	Divje Babe I cave	layer 8a	62000	58600	55200	Mousterian
Turk, M., Turk, I., Dimkaroski, L., Blackwell, B. A., Horusitzky, F. Z., Otte, M., ... & Korat, L. (2018). The Mousterian musical instrument from the Divje babe I cave (Slovenia): Arguments on the material evidence for Neanderthal musical behaviour. L'anthropologie, 122(4), 679-706.	Homo neanderthalensis	13.9087	46.1144	Divje Babe I cave	layer 10-12	82800	69800	56800	Mousterian
Turk, M., Turk, I., Dimkaroski, L., Blackwell, B. A., Horusitzky, F. Z., Otte, M., ... & Korat, L. (2018). The Mousterian musical instrument from the Divje babe I cave (Slovenia): Arguments on the material evidence for Neanderthal musical behaviour. L'anthropologie, 122(4), 679-706.	Homo neanderthalensis	13.9087	46.1144	Divje Babe I cave	layer 8a	64400	60800	57200	Mousterian
Turk, M., Turk, I., Dimkaroski, L., Blackwell, B. A., Horusitzky, F. Z., Otte, M., ... & Korat, L. (2018). The Mousterian musical instrument from the Divje babe I cave (Slovenia): Arguments on the material evidence for Neanderthal musical behaviour. L'anthropologie, 122(4), 679-706.	Homo neanderthalensis	13.9087	46.1144	Divje Babe I cave	layer 10-12	89800	74500	59200	Mousterian
Turk, M., Turk, I., Dimkaroski, L., Blackwell, B. A., Horusitzky, F. Z., Otte, M., ... & Korat, L. (2018). The Mousterian musical instrument from the Divje babe I cave (Slovenia): Arguments on the material evidence for Neanderthal musical behaviour. L'anthropologie, 122(4), 679-706.	Homo neanderthalensis	13.9087	46.1144	Divje Babe I cave	layer 10	67600	63700	59800	Mousterian
Turk, M., Turk, I., Dimkaroski, L., Blackwell, B. A., Horusitzky, F. Z., Otte, M., ... & Korat, L. (2018). The Mousterian musical instrument from the Divje babe I cave (Slovenia): Arguments on the material evidence for Neanderthal musical behaviour. L'anthropologie, 122(4), 679-706.	Homo neanderthalensis	13.9087	46.1144	Divje Babe I cave	layer 10	71300	67100	62900	Mousterian
Turk, M., Turk, I., Dimkaroski, L., Blackwell, B. A., Horusitzky, F. Z., Otte, M., ... & Korat, L. (2018). The Mousterian musical instrument from the Divje babe I cave (Slovenia): Arguments on the material evidence for Neanderthal musical behaviour. L'anthropologie, 122(4), 679-706.	Homo neanderthalensis	13.9087	46.1144	Divje Babe I cave	layer 13	81800	74500	67200	Mousterian
Turk, M., Turk, I., Dimkaroski, L., Blackwell, B. A., Horusitzky, F. Z., Otte, M., ... & Korat, L. (2018). The Mousterian musical instrument from the Divje babe I cave (Slovenia): Arguments on the material evidence for Neanderthal musical behaviour. L'anthropologie, 122(4), 679-706.	Homo neanderthalensis	13.9087	46.1144	Divje Babe I cave	layer 10	76800	72300	67800	Mousterian
Turk, M., Turk, I., Dimkaroski, L., Blackwell, B. A., Horusitzky, F. Z., Otte, M., ... & Korat, L. (2018). The Mousterian musical instrument from the Divje babe I cave (Slovenia): Arguments on the material evidence for Neanderthal musical behaviour. L'anthropologie, 122(4), 679-706.	Homo neanderthalensis	13.9087	46.1144	Divje Babe I cave	layer 13	86800	78700	70600	Mousterian
Turk, M., Turk, I., Dimkaroski, L., Blackwell, B. A., Horusitzky, F. Z., Otte, M., ... & Korat, L. (2018). The Mousterian musical instrument from the Divje babe I cave (Slovenia): Arguments on the material evidence for Neanderthal musical behaviour. L'anthropologie, 122(4), 679-706.	Homo neanderthalensis	13.9087	46.1144	Divje Babe I cave	layer 16a	84300	77600	70900	Mousterian
Turk, M., Turk, I., Dimkaroski, L., Blackwell, B. A., Horusitzky, F. Z., Otte, M., ... & Korat, L. (2018). The Mousterian musical instrument from the Divje babe I cave (Slovenia): Arguments on the material evidence for Neanderthal musical behaviour. L'anthropologie, 122(4), 679-706.	Homo neanderthalensis	13.9087	46.1144	Divje Babe I cave	layer 17	91700	82000	72300	Mousterian
Turk, M., Turk, I., Dimkaroski, L., Blackwell, B. A., Horusitzky, F. Z., Otte, M., ... & Korat, L. (2018). The Mousterian musical instrument from the Divje babe I cave (Slovenia): Arguments on the material evidence for Neanderthal musical behaviour. L'anthropologie, 122(4), 679-706.	Homo neanderthalensis	13.9087	46.1144	Divje Babe I cave	layer 17	92400	82600	72800	Mousterian
Turk, M., Turk, I., Dimkaroski, L., Blackwell, B. A., Horusitzky, F. Z., Otte, M., ... & Korat, L. (2018). The Mousterian musical instrument from the Divje babe I cave (Slovenia): Arguments on the material evidence for Neanderthal musical behaviour. L'anthropologie, 122(4), 679-706.	Homo neanderthalensis	13.9087	46.1144	Divje Babe I cave	layer 13	90300	81600	72900	Mousterian
Turk, M., Turk, I., Dimkaroski, L., Blackwell, B. A., Horusitzky, F. Z., Otte, M., ... & Korat, L. (2018). The Mousterian musical instrument from the Divje babe I cave (Slovenia): Arguments on the material evidence for Neanderthal musical behaviour. L'anthropologie, 122(4), 679-706.	Homo neanderthalensis	13.9087	46.1144	Divje Babe I cave	layer 17	93000	83100	73200	Mousterian
Turk, M., Turk, I., Dimkaroski, L., Blackwell, B. A., Horusitzky, F. Z., Otte, M., ... & Korat, L. (2018). The Mousterian musical instrument from the Divje babe I cave (Slovenia): Arguments on the material evidence for Neanderthal musical behaviour. L'anthropologie, 122(4), 679-706.	Homo neanderthalensis	13.9087	46.1144	Divje Babe I cave	layer 16a	87300	80300	73300	Mousterian
Turk, M., Turk, I., Dimkaroski, L., Blackwell, B. A., Horusitzky, F. Z., Otte, M., ... & Korat, L. (2018). The Mousterian musical instrument from the Divje babe I cave (Slovenia): Arguments on the material evidence for Neanderthal musical behaviour. L'anthropologie, 122(4), 679-706.	Homo neanderthalensis	13.9087	46.1144	Divje Babe I cave	layer 16a	89500	82100	74700	Mousterian
Turk, M., Turk, I., Dimkaroski, L., Blackwell, B. A., Horusitzky, F. Z., Otte, M., ... & Korat, L. (2018). The Mousterian musical instrument from the Divje babe I cave (Slovenia): Arguments on the material evidence for Neanderthal musical behaviour. L'anthropologie, 122(4), 679-706.	Homo neanderthalensis	13.9087	46.1144	Divje Babe I cave	layer 20	123400	108600	93800	Mousterian
Turk, M., Turk, I., Dimkaroski, L., Blackwell, B. A., Horusitzky, F. Z., Otte, M., ... & Korat, L. (2018). The Mousterian musical instrument from the Divje babe I cave (Slovenia): Arguments on the material evidence for Neanderthal musical behaviour. L'anthropologie, 122(4), 679-706.	Homo neanderthalensis	13.9087	46.1144	Divje Babe I cave	layer 17a2	108400	101900	95400	Mousterian
Turk, M., Turk, I., Dimkaroski, L., Blackwell, B. A., Horusitzky, F. Z., Otte, M., ... & Korat, L. (2018). The Mousterian musical instrument from the Divje babe I cave (Slovenia): Arguments on the material evidence for Neanderthal musical behaviour. L'anthropologie, 122(4), 679-706.	Homo neanderthalensis	13.9087	46.1144	Divje Babe I cave	layer 20	126200	110900	95600	Mousterian
Turk, M., Turk, I., Dimkaroski, L., Blackwell, B. A., Horusitzky, F. Z., Otte, M., ... & Korat, L. (2018). The Mousterian musical instrument from the Divje babe I cave (Slovenia): Arguments on the material evidence for Neanderthal musical behaviour. L'anthropologie, 122(4), 679-706.	Homo neanderthalensis	13.9087	46.1144	Divje Babe I cave	layer 20	128100	112300	96500	Mousterian
Turk, M., Turk, I., Dimkaroski, L., Blackwell, B. A., Horusitzky, F. Z., Otte, M., ... & Korat, L. (2018). The Mousterian musical instrument from the Divje babe I cave (Slovenia): Arguments on the material evidence for Neanderthal musical behaviour. L'anthropologie, 122(4), 679-706.	Homo neanderthalensis	13.9087	46.1144	Divje Babe I cave	layer 17a2	113400	106500	99600	Mousterian
Turk, M., Turk, I., Dimkaroski, L., Blackwell, B. A., Horusitzky, F. Z., Otte, M., ... & Korat, L. (2018). The Mousterian musical instrument from the Divje babe I cave (Slovenia): Arguments on the material evidence for Neanderthal musical behaviour. L'anthropologie, 122(4), 679-706.	Homo neanderthalensis	13.9087	46.1144	Divje Babe I cave	layer 17a2	117000	109800	102600	Mousterian
Mercier, N., Valladas, H., Meignen, L., Joron, J. L., Tushabramishvili, N., Adler, D. S., & Bar-Yosef, O. (2010). Dating the Early Middle Palaeolithic laminar industry from Djruchula Cave, Republic of Georgia. Paléorient, 163-173.	Homo neanderthalensis	43.349	42.3413	Djruchula	layer 1	153000	138000	123000	Middle Paleolithic (Levallois)
Mercier, N., Valladas, H., Meignen, L., Joron, J. L., Tushabramishvili, N., Adler, D. S., & Bar-Yosef, O. (2010). Dating the Early Middle Palaeolithic laminar industry from Djruchula Cave, Republic of Georgia. Paléorient, 163-173.	Homo neanderthalensis	43.349	42.3413	Djruchula	layer 1	153000	140000	127000	Middle Paleolithic (Levallois)
Dolukhanov, P. M., Shukurov, A. M., Tarasov, P. E., & Zaitseva, G. I. (2002). Colonization of Northern Eurasia by modern humans: radiocarbon chronology and environment. Journal of Archaeological Science, 29(6), 593-606.	Homo neanderthalensis	90.95	54.13	Dvuglazka	layer 5	51775	47590	43406	Mousterian
KOZŁOWSKI, J. K. (2017). Transcarpathian cultural connections and raw material circulation in the Middle/Upper Palaeolithic transition. Anthropologie (1962-), 55(1/2), 27-41.	Homo neanderthalensis	17.295	48.4922	Dzerava skala	layer 11	61900	57000	52100	Mousterian (Micoquian)
Silva, P. G., López-Recio, M., Tapias, F., Roquero, E., Morín, J., Rus, I., ... & Pérez-López, R. (2013). Stratigraphy of the Arriaga Palaeolithic sites. Implications for the geomorphological evolution recorded by thickened fluvial sequences within the Manzanares River valley (Madrid Neogene Basin, Central Spain). Geomorphology, 196, 138-161.	Homo neanderthalensis	-3.60266	40.3013	EDAR Culebro 1	Mz3 base	115000	105000	95000	Middle Palaeolithic
Silva, P. G., López-Recio, M., Tapias, F., Roquero, E., Morín, J., Rus, I., ... & Pérez-López, R. (2013). Stratigraphy of the Arriaga Palaeolithic sites. Implications for the geomorphological evolution recorded by thickened fluvial sequences within the Manzanares River valley (Madrid Neogene Basin, Central Spain). Geomorphology, 196, 138-161.	Homo neanderthalensis	-3.60266	40.3013	EDAR Culebro 1	Mz3 base	161000	133000	105000	Middle Palaeolithic
Silva, P. G., López-Recio, M., Tapias, F., Roquero, E., Morín, J., Rus, I., ... & Pérez-López, R. (2013). Stratigraphy of the Arriaga Palaeolithic sites. Implications for the geomorphological evolution recorded by thickened fluvial sequences within the Manzanares River valley (Madrid Neogene Basin, Central Spain). Geomorphology, 196, 138-161.	Homo neanderthalensis	-3.60266	40.3013	EDAR Culebro 1	Mz3 base	127392	120541	113690	Middle Palaeolithic
Been, E., Hovers, E., Ekshtain, R., Malinski-Buller, A., Agha, N., Barash, A., ... & Greenbaum, N. (2017). The first Neanderthal remains from an open-air Middle Palaeolithic site in the Levant. Scientific reports, 7(1), 2958.	Homo neanderthalensis	35.1068	32.6821	Ein Qashish	3b	62000	59000	56000	Mousterian and human remains
Been, E., Hovers, E., Ekshtain, R., Malinski-Buller, A., Agha, N., Barash, A., ... & Greenbaum, N. (2017). The first Neanderthal remains from an open-air Middle Palaeolithic site in the Levant. Scientific reports, 7(1), 2958.	Homo neanderthalensis	35.1068	32.6821	Ein Qashish	5a	67000	66000	65000	Mousterian and human remains
Cabrera Valdes et al., 1996; Wood, R., de Quirós, F. B., Maíllo-Fernández, J. M., Tejero, J. M., Neira, A., & Higham, T. (2016). El Castillo (Cantabria, northern Iberia) and the Transitional Aurignacian: Using radiocarbon dating to assess site taphonomy. Quaternary International.	Homo neanderthalensis	-3.965	43.29	El Castillo	20B2	46555	43042	39530	Mousterian
Wood, R., de Quirós, F. B., Maíllo-Fernández, J. M., Tejero, J. M., Neira, A., & Higham, T. (2016). El Castillo (Cantabria, northern Iberia) and the Transitional Aurignacian: Using radiocarbon dating to assess site taphonomy. Quaternary International.	Homo neanderthalensis	-3.965	43.29	El Castillo	20B2	54659	48188	41716	Mousterian
Wood, R., de Quirós, F. B., Maíllo-Fernández, J. M., Tejero, J. M., Neira, A., & Higham, T. (2016). El Castillo (Cantabria, northern Iberia) and the Transitional Aurignacian: Using radiocarbon dating to assess site taphonomy. Quaternary International.	Homo neanderthalensis	-3.965	43.29	El Castillo	Mousterian alpha	48333	45386	42439	Mousterian
Wood, R., de Quirós, F. B., Maíllo-Fernández, J. M., Tejero, J. M., Neira, A., & Higham, T. (2016). El Castillo (Cantabria, northern Iberia) and the Transitional Aurignacian: Using radiocarbon dating to assess site taphonomy. Quaternary International.	Homo neanderthalensis	-3.965	43.29	El Castillo	Mousterian alpha	48792	45805	42818	Mousterian
Wood, R., de Quirós, F. B., Maíllo-Fernández, J. M., Tejero, J. M., Neira, A., & Higham, T. (2016). El Castillo (Cantabria, northern Iberia) and the Transitional Aurignacian: Using radiocarbon dating to assess site taphonomy. Quaternary International.	Homo neanderthalensis	-3.965	43.29	El Castillo	20C	54729	49572	44416	Mousterian
Wood, R., de Quirós, F. B., Maíllo-Fernández, J. M., Tejero, J. M., Neira, A., & Higham, T. (2016). El Castillo (Cantabria, northern Iberia) and the Transitional Aurignacian: Using radiocarbon dating to assess site taphonomy. Quaternary International.	Homo neanderthalensis	-3.965	43.29	El Castillo	20C	54729	49582	44436	Mousterian
Wood, R., de Quirós, F. B., Maíllo-Fernández, J. M., Tejero, J. M., Neira, A., & Higham, T. (2016). El Castillo (Cantabria, northern Iberia) and the Transitional Aurignacian: Using radiocarbon dating to assess site taphonomy. Quaternary International.	Homo neanderthalensis	-3.965	43.29	El Castillo	Mousterian alpha	54742	49628	44679	Mousterian
Rink, W. J., Schwarcz, H. P., Lee, H. K., Valdés, V. C., De Quiros, F. B., & Hoyos, M. (1997). ESR dating of Mousterian levels at El Castillo cave, Cantabria, Spain. Journal of Archaeological Science, 24(7), 593-600.	Homo neanderthalensis	-3.965	43.29	El Castillo	22	64100	59100	54100	Mousterian
Rink, W. J., Schwarcz, H. P., Lee, H. K., Valdés, V. C., De Quiros, F. B., & Hoyos, M. (1997). ESR dating of Mousterian levels at El Castillo cave, Cantabria, Spain. Journal of Archaeological Science, 24(7), 593-600.	Homo neanderthalensis	-3.965	43.29	El Castillo	21	66800	62500	58200	Mousterian
Rink, W. J., Schwarcz, H. P., Lee, H. K., Valdés, V. C., De Quiros, F. B., & Hoyos, M. (1997). ESR dating of Mousterian levels at El Castillo cave, Cantabria, Spain. Journal of Archaeological Science, 24(7), 593-600.	Homo neanderthalensis	-3.965	43.29	El Castillo	22	70300	65600	60900	Mousterian
Rink, W. J., Schwarcz, H. P., Lee, H. K., Valdés, V. C., De Quiros, F. B., & Hoyos, M. (1997). ESR dating of Mousterian levels at El Castillo cave, Cantabria, Spain. Journal of Archaeological Science, 24(7), 593-600.	Homo neanderthalensis	-3.965	43.29	El Castillo	21	79500	75100	70700	Mousterian
Rink, W. J., Schwarcz, H. P., Lee, H. K., Valdés, V. C., De Quiros, F. B., & Hoyos, M. (1997). ESR dating of Mousterian levels at El Castillo cave, Cantabria, Spain. Journal of Archaeological Science, 24(7), 593-600.	Homo neanderthalensis	-3.965	43.29	El Castillo	22	80900	76200	71500	Mousterian
Rink, W. J., Schwarcz, H. P., Lee, H. K., Valdés, V. C., De Quiros, F. B., & Hoyos, M. (1997). ESR dating of Mousterian levels at El Castillo cave, Cantabria, Spain. Journal of Archaeological Science, 24(7), 593-600.	Homo neanderthalensis	-3.965	43.29	El Castillo	22	83800	79500	75200	Mousterian
Rink, W. J., Schwarcz, H. P., Lee, H. K., Valdés, V. C., De Quiros, F. B., & Hoyos, M. (1997). ESR dating of Mousterian levels at El Castillo cave, Cantabria, Spain. Journal of Archaeological Science, 24(7), 593-600.	Homo neanderthalensis	-3.965	43.29	El Castillo	23b	100000	89000	78000	Mousterian
López-García, J. M., Cuenca-Bescós, G., Blain, H. A., Álvarez-Lao, D., Uzquiano, P., Adán, G., ... & Arsuaga, J. L. (2011). Palaeoenvironment and palaeoclimate of the Mousterian–Aurignacian transition in northern Iberia: The small-vertebrate assemblage from Cueva del Conde (Santo Adriano, Asturias). Journal of human evolution, 61(1), 108-116.	Homo neanderthalensis	-5.08167	43.2897	El Conde	N20A	42741	41970	41199	Mousterian
López-García, J. M., Cuenca-Bescós, G., Blain, H. A., Álvarez-Lao, D., Uzquiano, P., Adán, G., ... & Arsuaga, J. L. (2011). Palaeoenvironment and palaeoclimate of the Mousterian–Aurignacian transition in northern Iberia: The small-vertebrate assemblage from Cueva del Conde (Santo Adriano, Asturias). Journal of human evolution, 61(1), 108-116.	Homo neanderthalensis	-5.08167	43.2897	El Conde	N20A	42890	42352	41813	Mousterian
López-García, J. M., Cuenca-Bescós, G., Blain, H. A., Álvarez-Lao, D., Uzquiano, P., Adán, G., ... & Arsuaga, J. L. (2011). Palaeoenvironment and palaeoclimate of the Mousterian–Aurignacian transition in northern Iberia: The small-vertebrate assemblage from Cueva del Conde (Santo Adriano, Asturias). Journal of human evolution, 61(1), 108-116.	Homo neanderthalensis	-5.08167	43.2897	El Conde	N104	44099	43092	42084	Mousterian
Marín-Arroyo, A. B., Geiling, J. M., Jones, J. R., Morales, M. R. G., Straus, L. G., & Richards, M. P. (2018). The Middle to Upper Palaeolithic transition at El Mirón Cave (Cantabria, Spain). Quaternary International.	Homo neanderthalensis	-3.451	43.243	El Mirón Cave	level 130	46665	44539	42413	Mousterian
Marín-Arroyo, A. B., Geiling, J. M., Jones, J. R., Morales, M. R. G., Straus, L. G., & Richards, M. P. (2018). The Middle to Upper Palaeolithic transition at El Mirón Cave (Cantabria, Spain). Quaternary International.	Homo neanderthalensis	-3.451	43.243	El Mirón Cave	level 130	54725	49495	44265	Mousterian
Galvan, B., Hernandez, C. M., Mallol, C., Mercier, N., Sistiaga, A., & Soler, V. (2014). New evidence of early Neanderthal disappearance in the Iberian Peninsula. Journal of human evolution, 75, 16-27.	Homo neanderthalensis	-0.47181	38.6944	El Salt	unit XI	47300	44000	40700	Mousterian
Galvan, B., Hernandez, C. M., Mallol, C., Mercier, N., Sistiaga, A., & Soler, V. (2014). New evidence of early Neanderthal disappearance in the Iberian Peninsula. Journal of human evolution, 75, 16-27.	Homo neanderthalensis	-0.47181	38.6944	El Salt	unit VI-VII	50300	45800	41300	Mousterian
Galvan, B., Hernandez, C. M., Mallol, C., Mercier, N., Sistiaga, A., & Soler, V. (2014). New evidence of early Neanderthal disappearance in the Iberian Peninsula. Journal of human evolution, 75, 16-27.	Homo neanderthalensis	-0.47181	38.6944	El Salt	unit V	47900	44700	41500	human remains
Galvan, B., Hernandez, C. M., Mallol, C., Mercier, N., Sistiaga, A., & Soler, V. (2014). New evidence of early Neanderthal disappearance in the Iberian Peninsula. Journal of human evolution, 75, 16-27.	Homo neanderthalensis	-0.47181	38.6944	El Salt	unit V-VI	51600	47200	42800	Mousterian
Galvan, B., Hernandez, C. M., Mallol, C., Mercier, N., Sistiaga, A., & Soler, V. (2014). New evidence of early Neanderthal disappearance in the Iberian Peninsula. Journal of human evolution, 75, 16-27.	Homo neanderthalensis	-0.47181	38.6944	El Salt	unit IX	51800	47500	43200	Mousterian
Galvan, B., Hernandez, C. M., Mallol, C., Mercier, N., Sistiaga, A., & Soler, V. (2014). New evidence of early Neanderthal disappearance in the Iberian Peninsula. Journal of human evolution, 75, 16-27.	Homo neanderthalensis	-0.47181	38.6944	El Salt	unit XI	53000	48200	43400	Mousterian
Galvan, B., Hernandez, C. M., Mallol, C., Mercier, N., Sistiaga, A., & Soler, V. (2014). New evidence of early Neanderthal disappearance in the Iberian Peninsula. Journal of human evolution, 75, 16-27.	Homo neanderthalensis	-0.47181	38.6944	El Salt	unit XII	52700	49000	45300	Mousterian
Galvan, B., Hernandez, C. M., Mallol, C., Mercier, N., Sistiaga, A., & Soler, V. (2014). New evidence of early Neanderthal disappearance in the Iberian Peninsula. Journal of human evolution, 75, 16-27.	Homo neanderthalensis	-0.47181	38.6944	El Salt	unit VI-VII	59400	52600	45800	Mousterian
Galvan, B., Hernandez, C. M., Mallol, C., Mercier, N., Sistiaga, A., & Soler, V. (2014). New evidence of early Neanderthal disappearance in the Iberian Peninsula. Journal of human evolution, 75, 16-27.	Homo neanderthalensis	-0.47181	38.6944	El Salt	unit IX	55400	52200	49000	Mousterian
Galvan, B., Hernandez, C. M., Mallol, C., Mercier, N., Sistiaga, A., & Soler, V. (2014). New evidence of early Neanderthal disappearance in the Iberian Peninsula. Journal of human evolution, 75, 16-27.	Homo neanderthalensis	-0.47181	38.6944	El Salt	unit IX	57200	53900	50600	Mousterian
Galvan, B., Hernandez, C. M., Mallol, C., Mercier, N., Sistiaga, A., & Soler, V. (2014). New evidence of early Neanderthal disappearance in the Iberian Peninsula. Journal of human evolution, 75, 16-27.	Homo neanderthalensis	-0.47181	38.6944	El Salt	unit XI	69700	60700	51700	Mousterian
Galvan, B., Hernandez, C. M., Mallol, C., Mercier, N., Sistiaga, A., & Soler, V. (2014). New evidence of early Neanderthal disappearance in the Iberian Peninsula. Journal of human evolution, 75, 16-27.	Homo neanderthalensis	-0.47181	38.6944	El Salt	unit XII	58600	55500	52400	Mousterian
Galvan, B., Hernandez, C. M., Mallol, C., Mercier, N., Sistiaga, A., & Soler, V. (2014). New evidence of early Neanderthal disappearance in the Iberian Peninsula. Journal of human evolution, 75, 16-27.	Homo neanderthalensis	-0.47181	38.6944	El Salt	unit XI	59600	56500	53400	Mousterian
Galvan, B., Hernandez, C. M., Mallol, C., Mercier, N., Sistiaga, A., & Soler, V. (2014). New evidence of early Neanderthal disappearance in the Iberian Peninsula. Journal of human evolution, 75, 16-27.	Homo neanderthalensis	-0.47181	38.6944	El Salt	unit IX	61100	57400	53700	Mousterian
Wood, R. E., Higham, T. F., De Torres, T., TISNÉRAT‐LABORDE, N., Valladas, H., Ortiz, J. E., ... & Santamaria, D. (2013). A new date for the neanderthals from El Sidrón cave (Asturias, northern Spain). Archaeometry, 55(1), 148-158.	Homo neanderthalensis	-5.31459	43.382	El Sidrón	Galeria del Osario III	54732	49632	44532	Mousterian and human remains
Maroto et al. 2012	Homo neanderthalensis	2.59	42.28	Ermitons	level IV	44836	43728	42620	Mousterian
Zilhão, J. (2001). Middle Paleolithic settlement patterns in Portugal. na.	Homo neanderthalensis	-8.13	38.55	Escoural	test 3a	54700	48900	43100	Mousterian
Jaubert, J., Brugal, J. P., Chalard, P., Diot, M. F., Falguères, C., Jarry, M., ... & Mourre, V. (2001). Un site moustérien de type Quina dans la vallée du Célé: Pailhès à Espagnac-Sainte-Eulalie (Lot). Gallia Préhistoire–Archéologie de la France préhistorique, 43, 1-99.	Homo neanderthalensis	1.90647	45.2225	Espagnac	layer II	44000	43000	42000	Quina Mousterian
Higham, T., Douka, K., Wood, R., Ramsey, C. B., Brock, F., Basell, L., ... & Bergman, C. (2014). The timing and spatiotemporal patterning of Neanderthal disappearance. Nature, 512(7514), 306.	Homo neanderthalensis	-4.60282	43.1967	Esquilleu	VI (F12)	49834	46514	43194	Mousterian
Higham, T., Douka, K., Wood, R., Ramsey, C. B., Brock, F., Basell, L., ... & Bergman, C. (2014). The timing and spatiotemporal patterning of Neanderthal disappearance. Nature, 512(7514), 306.	Homo neanderthalensis	-4.60282	43.1967	Esquilleu	VI (F12)	49968	46923	43887	Mousterian
Higham, T., Douka, K., Wood, R., Ramsey, C. B., Brock, F., Basell, L., ... & Bergman, C. (2014). The timing and spatiotemporal patterning of Neanderthal disappearance. Nature, 512(7514), 306.	Homo neanderthalensis	-4.60282	43.1967	Esquilleu	XVII	53800	52600	51400	Mousterian
Higham, T., Douka, K., Wood, R., Ramsey, C. B., Brock, F., Basell, L., ... & Bergman, C. (2014). The timing and spatiotemporal patterning of Neanderthal disappearance. Nature, 512(7514), 306.	Homo neanderthalensis	-4.60282	43.1967	Esquilleu	XVII	54700	53400	52100	Mousterian
Hérisson, D., Coutard, S., Goval, E., Locht, J. L., Antoine, P., Chantreau, Y., & Debenham, N. (2016). A new key-site for the end of Lower Palaeolithic and the onset of Middle Palaeolithic at Etricourt-Manancourt (Somme, France). Quaternary International, 409, 73-91.	Homo neanderthalensis	2.99485	50.028	Etricourt‑Manancourt	arch. layer LRS	242000	222000	202000	Middle Paleolithic (Levallois)
Davies, W., White, D., Lewis, M., & Stringer, C. (2015). Evaluating the transitional mosaic: frameworks of change from Neanderthals to Homo sapiens in eastern Europe. Quaternary Science Reviews, 118, 211-242.	Homo neanderthalensis	6.9363	51.2206	Feldhofer Cave		44367	43174	41982	Mousterian and human remains
Davies, W., White, D., Lewis, M., & Stringer, C. (2015). Evaluating the transitional mosaic: frameworks of change from Neanderthals to Homo sapiens in eastern Europe. Quaternary Science Reviews, 118, 211-242.	Homo neanderthalensis	6.9363	51.2206	Feldhofer Cave		44564	43438	42311	Mousterian and human remains
Davies, W., White, D., Lewis, M., & Stringer, C. (2015). Evaluating the transitional mosaic: frameworks of change from Neanderthals to Homo sapiens in eastern Europe. Quaternary Science Reviews, 118, 211-242.	Homo neanderthalensis	6.9363	51.2206	Feldhofer Cave		45079	43724	42368	Mousterian and human remains
Locht, J. L., Hérisson, D., Goval, E., Cliquet, D., Huet, B., Coutard, S., ... & Feray, P. (2016). Timescales, space and culture during the Middle Palaeolithic in northwestern France. Quaternary International, 411, 129-148.	Homo neanderthalensis	-1.45	49.6833	Fermanville-La Mondrée		75700	69700	63700	Denticulate Mousterian
Talamo, S., Aldeias, V., Goldberg, P., Chiotti, L., Dibble, H. L., Guérin, G., ... & Steele, T. E. (2020). The new 14C chronology for the Palaeolithic site of La Ferrassie, France: the disappearance of Neanderthals and the arrival of Homo sapiens in France. Journal of Quaternary Science, 35(7), 961-973.	Homo neanderthalensis	0.9379	44.9518	Ferrassie	layer 6	42215	41387	40559	Chatelperronian
Talamo, S., Aldeias, V., Goldberg, P., Chiotti, L., Dibble, H. L., Guérin, G., ... & Steele, T. E. (2020). The new 14C chronology for the Palaeolithic site of La Ferrassie, France: the disappearance of Neanderthals and the arrival of Homo sapiens in France. Journal of Quaternary Science, 35(7), 961-973.	Homo neanderthalensis	0.9379	44.9518	Ferrassie	layer 6	42491	41819	41147	Chatelperronian
Talamo, S., Aldeias, V., Goldberg, P., Chiotti, L., Dibble, H. L., Guérin, G., ... & Steele, T. E. (2020). The new 14C chronology for the Palaeolithic site of La Ferrassie, France: the disappearance of Neanderthals and the arrival of Homo sapiens in France. Journal of Quaternary Science, 35(7), 961-973.	Homo neanderthalensis	0.9379	44.9518	Ferrassie	layer 3	46800	44300	41800	Mousterian
Talamo, S., Aldeias, V., Goldberg, P., Chiotti, L., Dibble, H. L., Guérin, G., ... & Steele, T. E. (2020). The new 14C chronology for the Palaeolithic site of La Ferrassie, France: the disappearance of Neanderthals and the arrival of Homo sapiens in France. Journal of Quaternary Science, 35(7), 961-973.	Homo neanderthalensis	0.9379	44.9518	Ferrassie	layer 4	47000	44400	41800	Ferrassie Mousterian
Talamo, S., Aldeias, V., Goldberg, P., Chiotti, L., Dibble, H. L., Guérin, G., ... & Steele, T. E. (2020). The new 14C chronology for the Palaeolithic site of La Ferrassie, France: the disappearance of Neanderthals and the arrival of Homo sapiens in France. Journal of Quaternary Science, 35(7), 961-973.	Homo neanderthalensis	0.9379	44.9518	Ferrassie	layer 6	44003	43024	42046	Chatelperronian
Talamo, S., Aldeias, V., Goldberg, P., Chiotti, L., Dibble, H. L., Guérin, G., ... & Steele, T. E. (2020). The new 14C chronology for the Palaeolithic site of La Ferrassie, France: the disappearance of Neanderthals and the arrival of Homo sapiens in France. Journal of Quaternary Science, 35(7), 961-973.	Homo neanderthalensis	0.9379	44.9518	Ferrassie	layer 6	45192	43896	42599	Chatelperronian
Talamo, S., Aldeias, V., Goldberg, P., Chiotti, L., Dibble, H. L., Guérin, G., ... & Steele, T. E. (2020). The new 14C chronology for the Palaeolithic site of La Ferrassie, France: the disappearance of Neanderthals and the arrival of Homo sapiens in France. Journal of Quaternary Science, 35(7), 961-973.	Homo neanderthalensis	0.9379	44.9518	Ferrassie	layer 6	44971	43892	42812	Chatelperronian
Talamo, S., Aldeias, V., Goldberg, P., Chiotti, L., Dibble, H. L., Guérin, G., ... & Steele, T. E. (2020). The new 14C chronology for the Palaeolithic site of La Ferrassie, France: the disappearance of Neanderthals and the arrival of Homo sapiens in France. Journal of Quaternary Science, 35(7), 961-973.	Homo neanderthalensis	0.9379	44.9518	Ferrassie	layer 5	46314	44742	43170	Ferrassie Mousterian
Talamo, S., Aldeias, V., Goldberg, P., Chiotti, L., Dibble, H. L., Guérin, G., ... & Steele, T. E. (2020). The new 14C chronology for the Palaeolithic site of La Ferrassie, France: the disappearance of Neanderthals and the arrival of Homo sapiens in France. Journal of Quaternary Science, 35(7), 961-973.	Homo neanderthalensis	0.9379	44.9518	Ferrassie	layer 5	46713	44996	43279	Ferrassie Mousterian
Talamo, S., Aldeias, V., Goldberg, P., Chiotti, L., Dibble, H. L., Guérin, G., ... & Steele, T. E. (2020). The new 14C chronology for the Palaeolithic site of La Ferrassie, France: the disappearance of Neanderthals and the arrival of Homo sapiens in France. Journal of Quaternary Science, 35(7), 961-973.	Homo neanderthalensis	0.9379	44.9518	Ferrassie	layer 5	45340	44374	43407	Ferrassie Mousterian
Talamo, S., Aldeias, V., Goldberg, P., Chiotti, L., Dibble, H. L., Guérin, G., ... & Steele, T. E. (2020). The new 14C chronology for the Palaeolithic site of La Ferrassie, France: the disappearance of Neanderthals and the arrival of Homo sapiens in France. Journal of Quaternary Science, 35(7), 961-973.	Homo neanderthalensis	0.9379	44.9518	Ferrassie	layer 5	45610	44828	44047	Ferrassie Mousterian
Talamo, S., Aldeias, V., Goldberg, P., Chiotti, L., Dibble, H. L., Guérin, G., ... & Steele, T. E. (2020). The new 14C chronology for the Palaeolithic site of La Ferrassie, France: the disappearance of Neanderthals and the arrival of Homo sapiens in France. Journal of Quaternary Science, 35(7), 961-973.	Homo neanderthalensis	0.9379	44.9518	Ferrassie	layer 5	45916	45102	44288	Ferrassie Mousterian
Talamo, S., Aldeias, V., Goldberg, P., Chiotti, L., Dibble, H. L., Guérin, G., ... & Steele, T. E. (2020). The new 14C chronology for the Palaeolithic site of La Ferrassie, France: the disappearance of Neanderthals and the arrival of Homo sapiens in France. Journal of Quaternary Science, 35(7), 961-973.	Homo neanderthalensis	0.9379	44.9518	Ferrassie	layer 3	47648	46001	44354	Mousterian
Guérin, G., Frouin, M., Talamo, S., Aldeias, V., Bruxelles, L., Chiotti, L., ... & Lahaye, C. (2015). A multi-method luminescence dating of the Palaeolithic sequence of La Ferrassie based on new excavations adjacent to the La Ferrassie 1 and 2 skeletons. Journal of Archaeological Science, 58, 147-166.	Homo neanderthalensis	0.9379	44.9518	Ferrassie	layer 5	47402	46111	44820	Ferrassie Mousterian
Guérin, G., Frouin, M., Talamo, S., Aldeias, V., Bruxelles, L., Chiotti, L., ... & Lahaye, C. (2015). A multi-method luminescence dating of the Palaeolithic sequence of La Ferrassie based on new excavations adjacent to the La Ferrassie 1 and 2 skeletons. Journal of Archaeological Science, 58, 147-166.	Homo neanderthalensis	0.9379	44.9518	Ferrassie	layer 5	46806	45816	44827	Ferrassie Mousterian
Talamo, S., Aldeias, V., Goldberg, P., Chiotti, L., Dibble, H. L., Guérin, G., ... & Steele, T. E. (2020). The new 14C chronology for the Palaeolithic site of La Ferrassie, France: the disappearance of Neanderthals and the arrival of Homo sapiens in France. Journal of Quaternary Science, 35(7), 961-973.	Homo neanderthalensis	0.9379	44.9518	Ferrassie	layer 3	50068	47779	45490	Mousterian
Talamo, S., Aldeias, V., Goldberg, P., Chiotti, L., Dibble, H. L., Guérin, G., ... & Steele, T. E. (2020). The new 14C chronology for the Palaeolithic site of La Ferrassie, France: the disappearance of Neanderthals and the arrival of Homo sapiens in France. Journal of Quaternary Science, 35(7), 961-973.	Homo neanderthalensis	0.9379	44.9518	Ferrassie	layer 3	54797	50944	47090	Mousterian
Guérin, G., Frouin, M., Talamo, S., Aldeias, V., Bruxelles, L., Chiotti, L., ... & Lahaye, C. (2015). A multi-method luminescence dating of the Palaeolithic sequence of La Ferrassie based on new excavations adjacent to the La Ferrassie 1 and 2 skeletons. Journal of Archaeological Science, 58, 147-166.	Homo neanderthalensis	0.9379	44.9518	Ferrassie	layer 3	55100	52200	49300	Mousterian
Guérin, G., Frouin, M., Talamo, S., Aldeias, V., Bruxelles, L., Chiotti, L., ... & Lahaye, C. (2015). A multi-method luminescence dating of the Palaeolithic sequence of La Ferrassie based on new excavations adjacent to the La Ferrassie 1 and 2 skeletons. Journal of Archaeological Science, 58, 147-166.	Homo neanderthalensis	0.9379	44.9518	Ferrassie	layer 3	58900	55700	52500	Mousterian
Guérin, G., Frouin, M., Talamo, S., Aldeias, V., Bruxelles, L., Chiotti, L., ... & Lahaye, C. (2015). A multi-method luminescence dating of the Palaeolithic sequence of La Ferrassie based on new excavations adjacent to the La Ferrassie 1 and 2 skeletons. Journal of Archaeological Science, 58, 147-166.	Homo neanderthalensis	0.9379	44.9518	Ferrassie	layer 2	66500	62500	58500	Mousterian
Guérin, G., Frouin, M., Talamo, S., Aldeias, V., Bruxelles, L., Chiotti, L., ... & Lahaye, C. (2015). A multi-method luminescence dating of the Palaeolithic sequence of La Ferrassie based on new excavations adjacent to the La Ferrassie 1 and 2 skeletons. Journal of Archaeological Science, 58, 147-166.	Homo neanderthalensis	0.9379	44.9518	Ferrassie	layer 2	83200	77500	71800	Mousterian
Guérin, G., Frouin, M., Talamo, S., Aldeias, V., Bruxelles, L., Chiotti, L., ... & Lahaye, C. (2015). A multi-method luminescence dating of the Palaeolithic sequence of La Ferrassie based on new excavations adjacent to the La Ferrassie 1 and 2 skeletons. Journal of Archaeological Science, 58, 147-166.	Homo neanderthalensis	0.9379	44.9518	Ferrassie	layer 1	93900	86700	79500	Mousterian
Guérin, G., Frouin, M., Talamo, S., Aldeias, V., Bruxelles, L., Chiotti, L., ... & Lahaye, C. (2015). A multi-method luminescence dating of the Palaeolithic sequence of La Ferrassie based on new excavations adjacent to the La Ferrassie 1 and 2 skeletons. Journal of Archaeological Science, 58, 147-166.	Homo neanderthalensis	0.9379	44.9518	Ferrassie	layer 1	100300	91500	82700	Mousterian
Valladas, H., Mercier, N., Joron, J. L., McPherron, S. P., Dibble, H. L., & Lenoir, M. (2003). TL dates for the middle paleolithic site of Combe-Capelle Bas, France. Journal of Archaeological Science, 30(11), 1443-1450.	Homo neanderthalensis	0.6095	45.3167	Fonseigner	D	55500	50200	44900	Mousterian of Acheulean Tradition (MTA)
Valladas, H., Mercier, N., Joron, J. L., McPherron, S. P., Dibble, H. L., & Lenoir, M. (2003). TL dates for the middle paleolithic site of Combe-Capelle Bas, France. Journal of Archaeological Science, 30(11), 1443-1450.	Homo neanderthalensis	0.6095	45.3167	Fonseigner	D	58300	52800	47300	Mousterian of Acheulean Tradition (MTA)
Valladas, H., Mercier, N., Joron, J. L., McPherron, S. P., Dibble, H. L., & Lenoir, M. (2003). TL dates for the middle paleolithic site of Combe-Capelle Bas, France. Journal of Archaeological Science, 30(11), 1443-1450.	Homo neanderthalensis	0.6095	45.3167	Fonseigner	E	63200	56400	49600	Mousterian of Acheulean Tradition (MTA)
Chase, P. G., Debénath, A., Dibble, H. L., McPherron, S. P., Schwarcz, H. P., Stafford Jr, T. W., & Tournepiche, J. F. (2007). New dates for the fontechevade (Charente, France) homo remains. Journal of human evolution, 52(2), 217-221.	Homo neanderthalensis	0.5	45.6667	Fontechevade	upper bed E	41000	39000	37000	Mousterian
Degano, I., Soriano, S., Villa, P., Pollarolo, L., Lucejko, J. J., Jacobs, Z., ... & Tozzi, C. (2019). Hafting of Middle Paleolithic tools in Latium (central Italy): new data from Fossellone and Sant’Agostino caves. PloS one, 14(6), e0213473.	Homo neanderthalensis	13.0808	45.4341	Fossellone cave	layer 23	57300	54200	51100	Mousterian
Degano, I., Soriano, S., Villa, P., Pollarolo, L., Lucejko, J. J., Jacobs, Z., ... & Tozzi, C. (2019). Hafting of Middle Paleolithic tools in Latium (central Italy): new data from Fossellone and Sant’Agostino caves. PloS one, 14(6), e0213473.	Homo neanderthalensis	13.0808	45.4341	Fossellone cave	layer 23	59000	56400	53800	Mousterian
Cunha, P. P., Martins, A. A., Buylaert, J. P., Murray, A. S., Gouveia, M. P., Font, E., ... & Mota, R. (2019). The lowermost Tejo River terrace at Foz do Enxarrique, Portugal: A palaeoenvironmental archive from c. 60–35 ka and its implications for the last Neanderthals in westernmost Iberia. Quaternary, 2(1), 3.	Homo neanderthalensis	-7.67444	39.6525	Foz do Enxarrique	unit T6 upper	47000	44000	41000	Mousterian
Goval, É., & Locht, J. L. (2009). Remontages, systèmes techniques et répartitions spatiales dans l'analyse du site weichselien ancien de Fresnoy-au-Val (Somme, France). Bulletin de la Société préhistorique française, 653-678.	Homo neanderthalensis	2.06103	49.8397	Fresnoy-au-Val	N2	114300	106800	99300	Middle Paleolithic (Levallois)
Maroto, J., Vaquero, M., Arrizabalaga, Á., Baena, J., Baquedano, E., Jordá, J., ... & Wood, R. (2012). Current issues in late Middle Palaeolithic chronology: New assessments from Northern Iberia. Quaternary International, 247, 15-25.	Homo neanderthalensis	-0.41	42.14	Fuentes de San Cristobal	G	42040	41099	40158	Mousterian
Maroto, J., Vaquero, M., Arrizabalaga, Á., Baena, J., Baquedano, E., Jordá, J., ... & Wood, R. (2012). Current issues in late Middle Palaeolithic chronology: New assessments from Northern Iberia. Quaternary International, 247, 15-25.	Homo neanderthalensis	-0.41	42.14	Fuentes de San Cristobal	F	42571	41748	40924	Mousterian
Maroto, J., Vaquero, M., Arrizabalaga, Á., Baena, J., Baquedano, E., Jordá, J., ... & Wood, R. (2012). Current issues in late Middle Palaeolithic chronology: New assessments from Northern Iberia. Quaternary International, 247, 15-25.	Homo neanderthalensis	-0.41	42.14	Fuentes de San Cristobal	E	43922	42771	41620	Mousterian
Maroto, J., Vaquero, M., Arrizabalaga, Á., Baena, J., Baquedano, E., Jordá, J., ... & Wood, R. (2012). Current issues in late Middle Palaeolithic chronology: New assessments from Northern Iberia. Quaternary International, 247, 15-25.	Homo neanderthalensis	-0.41	42.14	Fuentes de San Cristobal	G	43112	42502	41893	Mousterian
Maroto, J., Vaquero, M., Arrizabalaga, Á., Baena, J., Baquedano, E., Jordá, J., ... & Wood, R. (2012). Current issues in late Middle Palaeolithic chronology: New assessments from Northern Iberia. Quaternary International, 247, 15-25.	Homo neanderthalensis	-0.41	42.14	Fuentes de San Cristobal	F	44159	43172	42185	Mousterian
Higham, T., Douka, K., Wood, R., Ramsey, C. B., Brock, F., Basell, L., ... & Bergman, C. (2014). The timing and spatiotemporal patterning of Neanderthal disappearance. Nature, 512(7514), 306-309.	Homo neanderthalensis	10.9666	45.5062	Fumane	A5+A6	45854	43856	41857	Mousterian
Higham, T., Douka, K., Wood, R., Ramsey, C. B., Brock, F., Basell, L., ... & Bergman, C. (2014). The timing and spatiotemporal patterning of Neanderthal disappearance. Nature, 512(7514), 306-309.	Homo neanderthalensis	10.9666	45.5062	Fumane	A5	45506	43691	41876	Mousterian
Higham, T., Douka, K., Wood, R., Ramsey, C. B., Brock, F., Basell, L., ... & Bergman, C. (2014). The timing and spatiotemporal patterning of Neanderthal disappearance. Nature, 512(7514), 306-309.	Homo neanderthalensis	10.9666	45.5062	Fumane	A4	46766	44470	42173	Mousterian
Higham, T., Douka, K., Wood, R., Ramsey, C. B., Brock, F., Basell, L., ... & Bergman, C. (2014). The timing and spatiotemporal patterning of Neanderthal disappearance. Nature, 512(7514), 306-309.	Homo neanderthalensis	10.9666	45.5062	Fumane	A5+A6	46839	44526	42214	Mousterian
Marciani, G., Ronchitelli, A., Arrighi, S., Badino, F., Bortolini, E., Boscato, P., ... & Benazzi, S. (2020). Lithic techno-complexes in Italy from 50 to 39 thousand years BP: An overview of lithic technological changes across the Middle-Upper Palaeolithic boundary. Quaternary International, 551, 123-149.	Homo neanderthalensis	10.9666	45.5062	Fumane	A6	47886	45052	42218	Mousterian
Higham, T., Douka, K., Wood, R., Ramsey, C. B., Brock, F., Basell, L., ... & Bergman, C. (2014). The timing and spatiotemporal patterning of Neanderthal disappearance. Nature, 512(7514), 306-309.	Homo neanderthalensis	10.9666	45.5062	Fumane	A4	48614	45438	42263	Mousterian
Higham, T., Douka, K., Wood, R., Ramsey, C. B., Brock, F., Basell, L., ... & Bergman, C. (2014). The timing and spatiotemporal patterning of Neanderthal disappearance. Nature, 512(7514), 306-309.	Homo neanderthalensis	10.9666	45.5062	Fumane	A4	48076	45273	42470	Mousterian
Higham, T., Douka, K., Wood, R., Ramsey, C. B., Brock, F., Basell, L., ... & Bergman, C. (2014). The timing and spatiotemporal patterning of Neanderthal disappearance. Nature, 512(7514), 306-309.	Homo neanderthalensis	10.9666	45.5062	Fumane	A5	44374	43504	42634	Mousterian
Marciani, G., Ronchitelli, A., Arrighi, S., Badino, F., Bortolini, E., Boscato, P., ... & Benazzi, S. (2020). Lithic techno-complexes in Italy from 50 to 39 thousand years BP: An overview of lithic technological changes across the Middle-Upper Palaeolithic boundary. Quaternary International, 551, 123-149.	Homo neanderthalensis	10.9666	45.5062	Fumane	A5+A6	44502	43640	42778	Mousterian
Marciani, G., Ronchitelli, A., Arrighi, S., Badino, F., Bortolini, E., Boscato, P., ... & Benazzi, S. (2020). Lithic techno-complexes in Italy from 50 to 39 thousand years BP: An overview of lithic technological changes across the Middle-Upper Palaeolithic boundary. Quaternary International, 551, 123-149.	Homo neanderthalensis	10.9666	45.5062	Fumane	A5	45926	44441	42956	Mousterian
Arsuaga, J. L., Gómez-Olivencia, A., Sala, N., Martínez-Pillado, V., Pablos, A., Bonmatí, A., ... & Cuenca-Bescós, G. (2017). Evidence of paleoecological changes and Mousterian occupations at the Galería de las Estatuas site, Sierra de Atapuerca, northern Iberian plateau, Spain. Quaternary Research, 88(2), 345-367.	Homo neanderthalensis	-3.51732	42.3504	Galeria de las Estatuas	unit 1	51077	46926	42775	Mousterian
Arsuaga, J. L., Gómez-Olivencia, A., Sala, N., Martínez-Pillado, V., Pablos, A., Bonmatí, A., ... & Cuenca-Bescós, G. (2017). Evidence of paleoecological changes and Mousterian occupations at the Galería de las Estatuas site, Sierra de Atapuerca, northern Iberian plateau, Spain. Quaternary Research, 88(2), 345-367.	Homo neanderthalensis	-3.51732	42.3504	Galeria de las Estatuas	unit 3	51921	47430	42939	Mousterian
Arsuaga, J. L., Gómez-Olivencia, A., Sala, N., Martínez-Pillado, V., Pablos, A., Bonmatí, A., ... & Cuenca-Bescós, G. (2017). Evidence of paleoecological changes and Mousterian occupations at the Galería de las Estatuas site, Sierra de Atapuerca, northern Iberian plateau, Spain. Quaternary Research, 88(2), 345-367.	Homo neanderthalensis	-3.51732	42.3504	Galeria de las Estatuas	unit 1b	52122	47536	42949	Mousterian
Musil, R. U. D. O. L. F. (2010). The environment of the middle palaeolithic sites in central and eastern Europe. Middle Palaeolitihic Human Activity and Palaeoecology: New Discoveries and Ideas. Acta Universitatis Wratislaviensis, 3207, 121-179.	Homo neanderthalensis	20.3279	49.0301	Ganovce	3	94000	84000	74000	Taubachian Mousterian and human remains
Musil, R. U. D. O. L. F. (2010). The environment of the middle palaeolithic sites in central and eastern Europe. Middle Palaeolitihic Human Activity and Palaeoecology: New Discoveries and Ideas. Acta Universitatis Wratislaviensis, 3207, 121-179.	Homo neanderthalensis	20.3279	49.0301	Ganovce	3	115000	105000	95000	Taubachian Mousterian and human remains
Musil, R. U. D. O. L. F. (2010). The environment of the middle palaeolithic sites in central and eastern Europe. Middle Palaeolitihic Human Activity and Palaeoecology: New Discoveries and Ideas. Acta Universitatis Wratislaviensis, 3207, 121-179.	Homo neanderthalensis	20.3279	49.0301	Ganovce	3	140000	130000	120000	Taubachian Mousterian and human remains
Ready, E. (2013). Neandertal foraging during the late Mousterian in the Pyrenees: new insights based on faunal remains from Gatzarria Cave. Journal of Archaeological Science, 40(3), 1568-1578.	Homo neanderthalensis	-0.89139	43.1392	Gatzarria	arch. level Cj	52071	47574	43078	Mousterian
Higham, T., Basell, L., Jacobi, R., Wood, R., Ramsey, C. B., & Conard, N. J. (2012). Τesting models for the beginnings of the Aurignacian and the advent of figurative art and music: The radiocarbon chronology of Geißenklösterle. Journal of human evolution, 62(6), 664-676.	Homo neanderthalensis	9.7804	48.3934	Geissenklösterle	AH IV	42826	41990	41155	Mousterian
Higham, T., Basell, L., Jacobi, R., Wood, R., Ramsey, C. B., & Conard, N. J. (2012). Τesting models for the beginnings of the Aurignacian and the advent of figurative art and music: The radiocarbon chronology of Geißenklösterle. Journal of human evolution, 62(6), 664-676.	Homo neanderthalensis	9.7804	48.3934	Geissenklösterle	AH VII	54734	49680	44627	Mousterian
Valladas, H., Mercier, N., Falguères, C., & Bahain, J. J. (1999). Contribution des méthodes nucléaires à la chronologie des cultures paléolithiques entre 300 000 et 35 000 ans BP. Gallia Préhistoire, 41(41), 153-166.	Homo neanderthalensis	4.3	47.5333	Genay	couche 3-4	102000	82000	62000	Mousterian and human remains
Valladas, H., Mercier, N., Falguères, C., & Bahain, J. J. (1999). Contribution des méthodes nucléaires à la chronologie des cultures paléolithiques entre 300 000 et 35 000 ans BP. Gallia Préhistoire, 41(41), 153-166.	Homo neanderthalensis	4.3	47.5333	Genay	couche 3-4	81000	75000	69000	Mousterian and human remains
Cremaschi, M., Zerboni, A., Nicosia, C., Negrino, F., Rodnight, H., & Spötl, C. (2015). Age, soil-forming processes, and archaeology of the loess deposits at the Apennine margin of the Po plain (northern Italy): New insights from the Ghiardo area. Quaternary International, 376, 173-188.	Homo neanderthalensis	10.5063	44.6694	Ghiardo Cave	horizon Bc	70000	61000	52000	Mousterian
Cremaschi, M., Zerboni, A., Nicosia, C., Negrino, F., Rodnight, H., & Spötl, C. (2015). Age, soil-forming processes, and archaeology of the loess deposits at the Apennine margin of the Po plain (northern Italy): New insights from the Ghiardo area. Quaternary International, 376, 173-188.	Homo neanderthalensis	10.576	44.654	Ghirardello Cave	horizon Bc	84000	73000	62000	Mousterian
Yaroshevich, A., Shemer, M., Porat, N., & Roskin, J. (2018). Flint workshop affiliation: Chronology, technology and site-formation processes at Giv'at Rabbi East, Lower Galilee, Israel. Quaternary International, 464, 58-80.	Homo neanderthalensis	35.2692	32.73	Givat Rabi East	J6, stratum 3	99000	94000	89000	Middle Paleolithic (Levallois)
Yaroshevich, A., Shemer, M., Porat, N., & Roskin, J. (2018). Flint workshop affiliation: Chronology, technology and site-formation processes at Giv'at Rabbi East, Lower Galilee, Israel. Quaternary International, 464, 58-80.	Homo neanderthalensis	35.2692	32.73	Givat Rabi East	J6, stratum 4	104000	98000	92000	Middle Paleolithic (Levallois)
Yaroshevich, A., Shemer, M., Porat, N., & Roskin, J. (2018). Flint workshop affiliation: Chronology, technology and site-formation processes at Giv'at Rabbi East, Lower Galilee, Israel. Quaternary International, 464, 58-80.	Homo neanderthalensis	35.2692	32.73	Givat Rabi East	J6, stratum 2	144000	136000	128000	Middle Paleolithic (Levallois)
Yaroshevich, A., Shemer, M., Porat, N., & Roskin, J. (2018). Flint workshop affiliation: Chronology, technology and site-formation processes at Giv'at Rabbi East, Lower Galilee, Israel. Quaternary International, 464, 58-80.	Homo neanderthalensis	35.2692	32.73	Givat Rabi East	J6, stratum 1	214000	198000	182000	Middle Paleolithic (Levallois)
Cooper, L. P., Thomas, J. S., Beamish, M. G., Gouldwell, A., Collcutt, S. N., Williams, J., ... & Higham, T. F. G. (2012). An Early Upper Palaeolithic open-air station and Mid-Devensian hyaena den at Grange Farm, Glaston, Rutland, UK. In Proceedings of the Prehistoric Society (Vol. 78, pp. 73-93). Cambridge University Press.	Homo neanderthalensis	-0.7447	52.644	Glaston (Grange Farm)		44251	42553	40855	Lincombian-Ranisian-Jerzmanowician (LRJ)
Cooper, L. P., Thomas, J. S., Beamish, M. G., Gouldwell, A., Collcutt, S. N., Williams, J., ... & Higham, T. F. G. (2012). An Early Upper Palaeolithic open-air station and Mid-Devensian hyaena den at Grange Farm, Glaston, Rutland, UK. In Proceedings of the Prehistoric Society (Vol. 78, pp. 73-93). Cambridge University Press.	Homo neanderthalensis	-0.7447	52.644	Glaston (Grange Farm)		42454	41834	41213	Lincombian-Ranisian-Jerzmanowician (LRJ)
Cooper, L. P., Thomas, J. S., Beamish, M. G., Gouldwell, A., Collcutt, S. N., Williams, J., ... & Higham, T. F. G. (2012). An Early Upper Palaeolithic open-air station and Mid-Devensian hyaena den at Grange Farm, Glaston, Rutland, UK. In Proceedings of the Prehistoric Society (Vol. 78, pp. 73-93). Cambridge University Press.	Homo neanderthalensis	-0.7447	52.644	Glaston (Grange Farm)		42804	42292	41780	Lincombian-Ranisian-Jerzmanowician (LRJ)
Cooper, L. P., Thomas, J. S., Beamish, M. G., Gouldwell, A., Collcutt, S. N., Williams, J., ... & Higham, T. F. G. (2012). An Early Upper Palaeolithic open-air station and Mid-Devensian hyaena den at Grange Farm, Glaston, Rutland, UK. In Proceedings of the Prehistoric Society (Vol. 78, pp. 73-93). Cambridge University Press.	Homo neanderthalensis	-0.7447	52.644	Glaston (Grange Farm)		43069	42526	41982	Lincombian-Ranisian-Jerzmanowician (LRJ)
Cooper, L. P., Thomas, J. S., Beamish, M. G., Gouldwell, A., Collcutt, S. N., Williams, J., ... & Higham, T. F. G. (2012). An Early Upper Palaeolithic open-air station and Mid-Devensian hyaena den at Grange Farm, Glaston, Rutland, UK. In Proceedings of the Prehistoric Society (Vol. 78, pp. 73-93). Cambridge University Press.	Homo neanderthalensis	-0.7447	52.644	Glaston (Grange Farm)		43158	42616	42075	Lincombian-Ranisian-Jerzmanowician (LRJ)
Schmidt, I., Bradtmöller, M., Kehl, M., Pastoors, A., Tafelmaier, Y., Weninger, B., & Weniger, G. C. (2012). Rapid climate change and variability of settlement patterns in Iberia during the Late Pleistocene. Quaternary International, 274, 179-204.	Homo neanderthalensis	-5.34208	36.1204	Gorham's Cave	context 19	50676	46495	42314	Mousterian
Schmidt, I., Bradtmöller, M., Kehl, M., Pastoors, A., Tafelmaier, Y., Weninger, B., & Weniger, G. C. (2012). Rapid climate change and variability of settlement patterns in Iberia during the Late Pleistocene. Quaternary International, 274, 179-204.	Homo neanderthalensis	-5.34208	36.1204	Gorham's Cave	IV	54639	48182	42765	Mousterian
Schmidt, I., Bradtmöller, M., Kehl, M., Pastoors, A., Tafelmaier, Y., Weninger, B., & Weniger, G. C. (2012). Rapid climate change and variability of settlement patterns in Iberia during the Late Pleistocene. Quaternary International, 274, 179-204.	Homo neanderthalensis	-5.34208	36.1204	Gorham's Cave	context 18	47729	45252	42774	Mousterian
Carrión, J. S., Finlayson, C., Fernández, S., Finlayson, G., Allué, E., López-Sáez, J. A., ... & González-Sampériz, P. (2008). A coastal reservoir of biodiversity for Upper Pleistocene human populations: palaeoecological investigations in Gorham's Cave (Gibraltar) in the context of the Iberian Peninsula. Quaternary Science Reviews, 27(23), 2118-2135.	Homo neanderthalensis	-5.34208	36.1204	Gorham's Cave	context 19	49751	46560	43370	Mousterian
Schmidt, I., Bradtmöller, M., Kehl, M., Pastoors, A., Tafelmaier, Y., Weninger, B., & Weniger, G. C. (2012). Rapid climate change and variability of settlement patterns in Iberia during the Late Pleistocene. Quaternary International, 274, 179-204.	Homo neanderthalensis	-5.34208	36.1204	Gorham's Cave	context 22	54756	49198	44419	Mousterian
Carrión, J. S., Finlayson, C., Fernández, S., Finlayson, G., Allué, E., López-Sáez, J. A., ... & González-Sampériz, P. (2008). A coastal reservoir of biodiversity for Upper Pleistocene human populations: palaeoecological investigations in Gorham's Cave (Gibraltar) in the context of the Iberian Peninsula. Quaternary Science Reviews, 27(23), 2118-2135.	Homo neanderthalensis	-5.34208	36.1204	Gorham's Cave	context 19	54743	49862	44980	Mousterian
Schmidt, I., Bradtmöller, M., Kehl, M., Pastoors, A., Tafelmaier, Y., Weninger, B., & Weniger, G. C. (2012). Rapid climate change and variability of settlement patterns in Iberia during the Late Pleistocene. Quaternary International, 274, 179-204.	Homo neanderthalensis	-5.34208	36.1204	Gorham's Cave	IV	54744	49870	44997	Mousterian
Schmidt, I., Bradtmöller, M., Kehl, M., Pastoors, A., Tafelmaier, Y., Weninger, B., & Weniger, G. C. (2012). Rapid climate change and variability of settlement patterns in Iberia during the Late Pleistocene. Quaternary International, 274, 179-204.	Homo neanderthalensis	-5.34208	36.1204	Gorham's Cave	context 18	54759	50188	45618	Mousterian
Schmidt, I., Bradtmöller, M., Kehl, M., Pastoors, A., Tafelmaier, Y., Weninger, B., & Weniger, G. C. (2012). Rapid climate change and variability of settlement patterns in Iberia during the Late Pleistocene. Quaternary International, 274, 179-204.	Homo neanderthalensis	-5.34208	36.1204	Gorham's Cave	context 22D	55000	51700	48400	Mousterian
Cliquet, D., Mercier, N., Valladas, H., Froget, L., Michel, D., Vliet-Lanoë, V., & Vilgrain, G. (2003). Apport de la thermoluminescence sur silex chauffes à la chronologie de site paléolithiques de Normandie: nouvelles données et interprétations [Thermoluminescence anting of burnt flints from Palaeolithic sites of Normandy recent advances]. Quaternaire, 14(1), 51-64.	Homo neanderthalensis	-1.31667	49.6833	Gouberville-Lande du Nau		148000	128000	108000	Denticulate Mousterian
Cliquet, D., Mercier, N., Valladas, H., Froget, L., Michel, D., Vliet-Lanoë, V., & Vilgrain, G. (2003). Apport de la thermoluminescence sur silex chauffes à la chronologie de site paléolithiques de Normandie: nouvelles données et interprétations [Thermoluminescence anting of burnt flints from Palaeolithic sites of Normandy recent advances]. Quaternaire, 14(1), 51-64.	Homo neanderthalensis	-1.31667	49.6833	Gouberville-Lande du Nau		182000	158000	134000	Denticulate Mousterian
Cliquet, D., Mercier, N., Valladas, H., Froget, L., Michel, D., Vliet-Lanoë, V., & Vilgrain, G. (2003). Apport de la thermoluminescence sur silex chauffes à la chronologie de site paléolithiques de Normandie: nouvelles données et interprétations [Thermoluminescence anting of burnt flints from Palaeolithic sites of Normandy recent advances]. Quaternaire, 14(1), 51-64.	Homo neanderthalensis	-1.31667	49.6833	Gouberville-Lande du Nau		177000	157000	137000	Denticulate Mousterian
Cliquet, D., Mercier, N., Valladas, H., Froget, L., Michel, D., Vliet-Lanoë, V., & Vilgrain, G. (2003). Apport de la thermoluminescence sur silex chauffes à la chronologie de site paléolithiques de Normandie: nouvelles données et interprétations [Thermoluminescence anting of burnt flints from Palaeolithic sites of Normandy recent advances]. Quaternaire, 14(1), 51-64.	Homo neanderthalensis	-1.31667	49.6833	Gouberville-Lande du Nau		213000	187000	161000	Denticulate Mousterian
Berger, G. W., Pérez-González, A., Carbonell, E., Arsuaga, J. L., de Castro, J. M. B., & Ku, T. L. (2008). Luminescence chronology of cave sediments at the Atapuerca paleoanthropological site, Spain. Journal of Human Evolution, 55(2), 300-311.	Homo neanderthalensis	-3.5189	42.3525	Gran Dolina	TD 10 upper	270000	244000	218000	Mousterian
Cliquet, D., Mercier, N., Valladas, H., Froget, L., Michel, D., Vliet-Lanoë, V., & Vilgrain, G. (2003). Apport de la thermoluminescence sur silex chauffes à la chronologie de site paléolithiques de Normandie: nouvelles données et interprétations [Thermoluminescence anting of burnt flints from Palaeolithic sites of Normandy recent advances]. Quaternaire, 14(1), 51-64.	Homo neanderthalensis	1.19671	48.9419	Grossoeuvre		138000	130000	122000	technologically undiagnostic
Berton, A. L. E. S. S. A. N. D. R. A., Bonato, M. A. R. Z. I. A., Borsato, A. N. D. R. E. A., Campetti, S., Fabbri, P. F., Mallegni, F., ... & Piccini, L. (2003). Nuove datazioni radiometriche con il metodo U/Th sulle formazioni stalagmitiche di Grotta all’Onda. Rivista di Scienze Preistoriche, 53, 241-256.	Homo neanderthalensis	10.294	44.057	Grotta all'Onda		42500	39300	36100	Mousterian
Tafuri, M. A., Alhaique, F., Bernardini, F., Di Vincenzo, F., Profico, A., Tuniz, C., ... & Manzi, G. (2015). Among the last Neanderthals. A reappraisal of the Grotta Breuil case-study (Monte Circeo, Latium, Italy). In Proceedings of the 5th Annual Meeting of the European Society for the study of Human Evolution (London, September 2015).	Homo neanderthalensis	13.051	41.229	Grotta Breuil	layer 5	40835	39688	38541	Mousterian
Stiner, M. C., & Kuhn, S. L. (1992). Subsistence, technology, and adaptive variation in Middle Paleolithic Italy. American Anthropologist, 94(2), 306-339.	Homo neanderthalensis	13.485	41.236	Grotta dei Moscerini	35 (M3)	71000	66000	61000	Mousterian
Stiner, M. C., & Kuhn, S. L. (1992). Subsistence, technology, and adaptive variation in Middle Paleolithic Italy. American Anthropologist, 94(2), 306-339.	Homo neanderthalensis	13.485	41.236	Grotta dei Moscerini	26 (M3)	72000	67000	62000	Mousterian
Stiner, M. C., & Kuhn, S. L. (1992). Subsistence, technology, and adaptive variation in Middle Paleolithic Italy. American Anthropologist, 94(2), 306-339.	Homo neanderthalensis	13.485	41.236	Grotta dei Moscerini	25 (M3)	84000	79000	74000	Mousterian
Stiner, M. C., & Kuhn, S. L. (1992). Subsistence, technology, and adaptive variation in Middle Paleolithic Italy. American Anthropologist, 94(2), 306-339.	Homo neanderthalensis	13.485	41.236	Grotta dei Moscerini	26 (M3)	86000	81000	76000	Mousterian
Stiner, M. C., & Kuhn, S. L. (1992). Subsistence, technology, and adaptive variation in Middle Paleolithic Italy. American Anthropologist, 94(2), 306-339.	Homo neanderthalensis	13.485	41.236	Grotta dei Moscerini	33 (M3)	94000	89000	84000	Mousterian
Stiner, M. C., & Kuhn, S. L. (1992). Subsistence, technology, and adaptive variation in Middle Paleolithic Italy. American Anthropologist, 94(2), 306-339.	Homo neanderthalensis	13.485	41.236	Grotta dei Moscerini	38 (M4)	101000	96000	91000	Mousterian
Stiner, M. C., & Kuhn, S. L. (1992). Subsistence, technology, and adaptive variation in Middle Paleolithic Italy. American Anthropologist, 94(2), 306-339.	Homo neanderthalensis	13.485	41.236	Grotta dei Moscerini	39 (M4)	101000	96000	91000	Mousterian
Stiner, M. C., & Kuhn, S. L. (1992). Subsistence, technology, and adaptive variation in Middle Paleolithic Italy. American Anthropologist, 94(2), 306-339.	Homo neanderthalensis	13.485	41.236	Grotta dei Moscerini	39 (M4)	102000	97000	92000	Mousterian
Stiner, M. C., & Kuhn, S. L. (1992). Subsistence, technology, and adaptive variation in Middle Paleolithic Italy. American Anthropologist, 94(2), 306-339.	Homo neanderthalensis	13.485	41.236	Grotta dei Moscerini	38 (M4)	111000	106000	101000	Mousterian
Stiner, M. C., & Kuhn, S. L. (1992). Subsistence, technology, and adaptive variation in Middle Paleolithic Italy. American Anthropologist, 94(2), 306-339.	Homo neanderthalensis	13.485	41.236	Grotta dei Moscerini	33 (M3)	128000	123000	118000	Mousterian
Moroni, A., Boschian, G., Crezzini, J., Montanari-Canini, G., Marciani, G., Capecchi, G., ... & Araujo, A. (2019). Late Neandertals in central Italy. High-resolution chronicles from Grotta dei Santi (Monte Argentario-Tuscany). Quaternary Science Reviews, 217, 130-151.	Homo neanderthalensis	11.1843	42.3676	Grotta dei Santi (Grotta di Cala dei Santi)	unit 20.3.2-110	46900	42500	38100	Mousterian
Moroni, A., Boschian, G., Crezzini, J., Montanari-Canini, G., Marciani, G., Capecchi, G., ... & Araujo, A. (2019). Late Neandertals in central Italy. High-resolution chronicles from Grotta dei Santi (Monte Argentario-Tuscany). Quaternary Science Reviews, 217, 130-151.	Homo neanderthalensis	11.1843	42.3676	Grotta dei Santi (Grotta di Cala dei Santi)	unit 20.2-1004A	48031	46712	45393	Mousterian
Moroni, A., Boschian, G., Crezzini, J., Montanari-Canini, G., Marciani, G., Capecchi, G., ... & Araujo, A. (2019). Late Neandertals in central Italy. High-resolution chronicles from Grotta dei Santi (Monte Argentario-Tuscany). Quaternary Science Reviews, 217, 130-151.	Homo neanderthalensis	11.1843	42.3676	Grotta dei Santi (Grotta di Cala dei Santi)	unit 20.2-1004A	48186	46865	45544	Mousterian
Moroni, A., Boschian, G., Crezzini, J., Montanari-Canini, G., Marciani, G., Capecchi, G., ... & Araujo, A. (2019). Late Neandertals in central Italy. High-resolution chronicles from Grotta dei Santi (Monte Argentario-Tuscany). Quaternary Science Reviews, 217, 130-151.	Homo neanderthalensis	11.1843	42.3676	Grotta dei Santi (Grotta di Cala dei Santi)	unit 20.3.2-110	49910	48052	46194	Mousterian
Moroni, A., Boschian, G., Crezzini, J., Montanari-Canini, G., Marciani, G., Capecchi, G., ... & Araujo, A. (2019). Late Neandertals in central Italy. High-resolution chronicles from Grotta dei Santi (Monte Argentario-Tuscany). Quaternary Science Reviews, 217, 130-151.	Homo neanderthalensis	11.1843	42.3676	Grotta dei Santi (Grotta di Cala dei Santi)	unit 20.2-1004A	51266	49020	47055	Mousterian
Fabbri, P. F., Panetta, D., Sarti, L., Martini, F., Salvadori, P. A., Caramella, D., ... & Benazzi, S. (2016). Middle Paleolithic human deciduous incisor from Grotta del Cavallo, Italy. American journal of physical anthropology, 161(3), 506-512.	Homo neanderthalensis	17.9609	40.1559	Grotta del Cavallo	layer FII	46555	43042	39530	Mousterian
Fabbri, P. F., Panetta, D., Sarti, L., Martini, F., Salvadori, P. A., Caramella, D., ... & Benazzi, S. (2016). Middle Paleolithic human deciduous incisor from Grotta del Cavallo, Italy. American journal of physical anthropology, 161(3), 506-512.	Homo neanderthalensis	17.9609	40.1559	Grotta del Cavallo	layer FII	50346	45842	41338	Mousterian
Stiner, M. C., & Kuhn, S. L. (1992). Subsistence, technology, and adaptive variation in Middle Paleolithic Italy. American Anthropologist, 94(2), 306-339.	Homo neanderthalensis	13.508	41.219	Grotta di Sant Agostino	S1	52000	43000	34000	Mousterian (Pontinian)
Stiner, M. C., & Kuhn, S. L. (1992). Subsistence, technology, and adaptive variation in Middle Paleolithic Italy. American Anthropologist, 94(2), 306-339.	Homo neanderthalensis	13.508	41.219	Grotta di Sant Agostino	S3	66000	55000	44000	Mousterian (Pontinian)
Stiner, M. C., & Kuhn, S. L. (1992). Subsistence, technology, and adaptive variation in Middle Paleolithic Italy. American Anthropologist, 94(2), 306-339.	Homo neanderthalensis	13.508	41.219	Grotta di Sant Agostino	S2	60000	53000	46000	Mousterian (Pontinian)
Stiner, M. C., & Kuhn, S. L. (1992). Subsistence, technology, and adaptive variation in Middle Paleolithic Italy. American Anthropologist, 94(2), 306-339.	Homo neanderthalensis	13.0972	41.2394	Grotta Guattari	G4	98700	71100	43500	Mousterian (Pontinian)
Schwarcz, H. P., Bietti, A., Buhay, W. M., Stiner, M. C., Grun, R., & Segre, A. (1991). On the reexamination of Grotta Guattari: uranium-series and electron-spin-resonance dates.	Homo neanderthalensis	13.0972	41.2394	Grotta Guattari	surface	54999	51999	48999	Mousterian and human remains (Pontinian)
Schwarcz, H. P., Bietti, A., Buhay, W. M., Stiner, M. C., Grun, R., & Segre, A. (1991). On the reexamination of Grotta Guattari: uranium-series and electron-spin-resonance dates.	Homo neanderthalensis	13.0972	41.2394	Grotta Guattari	surface	58300	54200	50100	Mousterian and human remains (Pontinian)
Schwarcz, H. P., Bietti, A., Buhay, W. M., Stiner, M. C., Grun, R., & Segre, A. (1991). On the reexamination of Grotta Guattari: uranium-series and electron-spin-resonance dates.	Homo neanderthalensis	13.0972	41.2394	Grotta Guattari	G1	68300	62000	55700	Mousterian (Pontinian)
Schwarcz, H. P., Bietti, A., Buhay, W. M., Stiner, M. C., Grun, R., & Segre, A. (1991). On the reexamination of Grotta Guattari: uranium-series and electron-spin-resonance dates.	Homo neanderthalensis	13.0972	41.2394	Grotta Guattari	G5	87000	77500	68000	Mousterian (Pontinian)
Peresani, M. (2011). The end of the Middle Paleolithic in the Italian Alps. In Neanderthal lifeways, subsistence and technology (pp. 249-259). Springer, Dordrecht.	Homo neanderthalensis	11.5547	45.4196	Grotta Maggiore di San Bernardino	II	39000	35000	31000	Mousterian
Peresani, M. (2011). The end of the Middle Paleolithic in the Italian Alps. In Neanderthal lifeways, subsistence and technology (pp. 249-259). Springer, Dordrecht.	Homo neanderthalensis	11.5547	45.4196	Grotta Maggiore di San Bernardino	II	43000	38000	33000	Mousterian
Peresani, M. (2011). The end of the Middle Paleolithic in the Italian Alps. In Neanderthal lifeways, subsistence and technology (pp. 249-259). Springer, Dordrecht.	Homo neanderthalensis	11.5547	45.4196	Grotta Maggiore di San Bernardino	II	54000	49000	44000	Mousterian
Peresani, M. (2011). The end of the Middle Paleolithic in the Italian Alps. In Neanderthal lifeways, subsistence and technology (pp. 249-259). Springer, Dordrecht.	Homo neanderthalensis	11.5547	45.4196	Grotta Maggiore di San Bernardino	II	59000	54000	49000	Mousterian
Peresani, M. (2011). The end of the Middle Paleolithic in the Italian Alps. In Neanderthal lifeways, subsistence and technology (pp. 249-259). Springer, Dordrecht.	Homo neanderthalensis	11.5547	45.4196	Grotta Maggiore di San Bernardino	V	176000	133000	90000	Mousterian
Peresani, M. (2011). The end of the Middle Paleolithic in the Italian Alps. In Neanderthal lifeways, subsistence and technology (pp. 249-259). Springer, Dordrecht.	Homo neanderthalensis	11.5547	45.4196	Grotta Maggiore di San Bernardino	V	123000	108000	93000	Mousterian
Picin, A., Peresani, M., Falguères, C., Gruppioni, G., & Bahain, J. J. (2013). San Bernardino Cave (Italy) and the appearance of Levallois technology in Europe: results of a radiometric and technological reassessment. PloS one, 8(10), e76182.	Homo neanderthalensis	11.5547	45.4196	Grotta Maggiore di San Bernardino	VIII	180000	154000	128000	Middle Paleolithic (Levallois)
Picin, A., Peresani, M., Falguères, C., Gruppioni, G., & Bahain, J. J. (2013). San Bernardino Cave (Italy) and the appearance of Levallois technology in Europe: results of a radiometric and technological reassessment. PloS one, 8(10), e76182.	Homo neanderthalensis	11.5547	45.4196	Grotta Maggiore di San Bernardino	VII	179000	156000	133000	Middle Paleolithic (Levallois)
Schwarcz, H. P., Bietti, A., Buhay, W. M., Stiner, M. C., Grun, R., & Segre, A. (1991). On the reexamination of Grotta Guattari: uranium-series and electron-spin-resonance dates.	Homo neanderthalensis	11.5547	45.4196	Grotta Maggiore di San Bernardino	VII	185000	159000	133000	Middle Paleolithic (Levallois)
Picin, A., Peresani, M., Falguères, C., Gruppioni, G., & Bahain, J. J. (2013). San Bernardino Cave (Italy) and the appearance of Levallois technology in Europe: results of a radiometric and technological reassessment. PloS one, 8(10), e76182.	Homo neanderthalensis	11.5547	45.4196	Grotta Maggiore di San Bernardino	VIII	165000	155000	145000	Middle Paleolithic (Levallois)
Picin, A., Peresani, M., Falguères, C., Gruppioni, G., & Bahain, J. J. (2013). San Bernardino Cave (Italy) and the appearance of Levallois technology in Europe: results of a radiometric and technological reassessment. PloS one, 8(10), e76182.	Homo neanderthalensis	11.5547	45.4196	Grotta Maggiore di San Bernardino	VII	207000	184000	161000	Middle Paleolithic (Levallois)
Picin, A., Peresani, M., Falguères, C., Gruppioni, G., & Bahain, J. J. (2013). San Bernardino Cave (Italy) and the appearance of Levallois technology in Europe: results of a radiometric and technological reassessment. PloS one, 8(10), e76182.	Homo neanderthalensis	11.5547	45.4196	Grotta Maggiore di San Bernardino	VII	200000	183000	166000	Middle Paleolithic (Levallois)
Picin, A., Peresani, M., Falguères, C., Gruppioni, G., & Bahain, J. J. (2013). San Bernardino Cave (Italy) and the appearance of Levallois technology in Europe: results of a radiometric and technological reassessment. PloS one, 8(10), e76182.	Homo neanderthalensis	11.5547	45.4196	Grotta Maggiore di San Bernardino	VIII	232000	202000	172000	Middle Paleolithic (Levallois)
Schwarcz, H. P., Bietti, A., Buhay, W. M., Stiner, M. C., Grun, R., & Segre, A. (1991). On the reexamination of Grotta Guattari: uranium-series and electron-spin-resonance dates.	Homo neanderthalensis	11.5547	45.4196	Grotta Maggiore di San Bernardino	VII	196000	185000	174000	Middle Paleolithic (Levallois)
Picin, A., Peresani, M., Falguères, C., Gruppioni, G., & Bahain, J. J. (2013). San Bernardino Cave (Italy) and the appearance of Levallois technology in Europe: results of a radiometric and technological reassessment. PloS one, 8(10), e76182.	Homo neanderthalensis	11.5547	45.4196	Grotta Maggiore di San Bernardino	VII	241000	217000	193000	Middle Paleolithic (Levallois)
Picin, A., Peresani, M., Falguères, C., Gruppioni, G., & Bahain, J. J. (2013). San Bernardino Cave (Italy) and the appearance of Levallois technology in Europe: results of a radiometric and technological reassessment. PloS one, 8(10), e76182.	Homo neanderthalensis	11.5547	45.4196	Grotta Maggiore di San Bernardino	VIII	224000	214000	204000	Middle Paleolithic (Levallois)
Peretto, C., Arzarello, M., Coltorti, M., Bertolini, M., Cui, Q. Y., De Curtis, O., ... & Hohenstein, U. T. (2020). Grotta Reali, the first multilayered mousterian evidences in the Upper Volturno Basin (Rocchetta a Volturno, Molise, Italy). Archaeological and Anthropological Sciences, 12(3), 1-30.	Homo neanderthalensis	14.0687	41.616	Grotta Reali	arch. unit SU5	41988	41473	40958	Mousterian
Peretto, C., Arzarello, M., Coltorti, M., Bertolini, M., Cui, Q. Y., De Curtis, O., ... & Hohenstein, U. T. (2020). Grotta Reali, the first multilayered mousterian evidences in the Upper Volturno Basin (Rocchetta a Volturno, Molise, Italy). Archaeological and Anthropological Sciences, 12(3), 1-30.	Homo neanderthalensis	14.0687	41.616	Grotta Reali	arch. unit SU2abc	42262	41666	41070	Mousterian
Peretto, C., Arzarello, M., Coltorti, M., Bertolini, M., Cui, Q. Y., De Curtis, O., ... & Hohenstein, U. T. (2020). Grotta Reali, the first multilayered mousterian evidences in the Upper Volturno Basin (Rocchetta a Volturno, Molise, Italy). Archaeological and Anthropological Sciences, 12(3), 1-30.	Homo neanderthalensis	14.0687	41.616	Grotta Reali	arch. unit SU2abc	42802	42332	41862	Mousterian
Peretto, C., Arzarello, M., Coltorti, M., Bertolini, M., Cui, Q. Y., De Curtis, O., ... & Hohenstein, U. T. (2020). Grotta Reali, the first multilayered mousterian evidences in the Upper Volturno Basin (Rocchetta a Volturno, Molise, Italy). Archaeological and Anthropological Sciences, 12(3), 1-30.	Homo neanderthalensis	14.0687	41.616	Grotta Reali	arch. unit SU5	45684	44398	43111	Mousterian
Peretto, C., Arzarello, M., Coltorti, M., Bertolini, M., Cui, Q. Y., De Curtis, O., ... & Hohenstein, U. T. (2020). Grotta Reali, the first multilayered mousterian evidences in the Upper Volturno Basin (Rocchetta a Volturno, Molise, Italy). Archaeological and Anthropological Sciences, 12(3), 1-30.	Homo neanderthalensis	14.0687	41.616	Grotta Reali	arch. unit SU2beta	46109	44766	43423	Mousterian
Peretto, C., Arzarello, M., Coltorti, M., Bertolini, M., Cui, Q. Y., De Curtis, O., ... & Hohenstein, U. T. (2020). Grotta Reali, the first multilayered mousterian evidences in the Upper Volturno Basin (Rocchetta a Volturno, Molise, Italy). Archaeological and Anthropological Sciences, 12(3), 1-30.	Homo neanderthalensis	14.0687	41.616	Grotta Reali	arch. unit SU5	45203	44330	43456	Mousterian
Peretto, C., Arzarello, M., Coltorti, M., Bertolini, M., Cui, Q. Y., De Curtis, O., ... & Hohenstein, U. T. (2020). Grotta Reali, the first multilayered mousterian evidences in the Upper Volturno Basin (Rocchetta a Volturno, Molise, Italy). Archaeological and Anthropological Sciences, 12(3), 1-30.	Homo neanderthalensis	14.0687	41.616	Grotta Reali	arch. unit SU2abc	48005	46586	45167	Mousterian
Peretto, C., Arzarello, M., Coltorti, M., Bertolini, M., Cui, Q. Y., De Curtis, O., ... & Hohenstein, U. T. (2020). Grotta Reali, the first multilayered mousterian evidences in the Upper Volturno Basin (Rocchetta a Volturno, Molise, Italy). Archaeological and Anthropological Sciences, 12(3), 1-30.	Homo neanderthalensis	14.0687	41.616	Grotta Reali	arch. unit SU5	49746	47588	45430	Mousterian
Peretto, C., Arzarello, M., Coltorti, M., Bertolini, M., Cui, Q. Y., De Curtis, O., ... & Hohenstein, U. T. (2020). Grotta Reali, the first multilayered mousterian evidences in the Upper Volturno Basin (Rocchetta a Volturno, Molise, Italy). Archaeological and Anthropological Sciences, 12(3), 1-30.	Homo neanderthalensis	14.0687	41.616	Grotta Reali	arch. unit SU5	54823	49914	46330	Mousterian
Sardella, R., Mazzini, I., Giustini, F., Mecozzi, B., Brilli, M., Iurino, D. A., ... & Tucci, S. (2018). Grotta romanelli (Southern italy, apulia): leGacieS and iSSueS in excavatinG a key Site for the pleiStocene of the mediterranean. Rivista Italiana di Paleontologia e Stratigrafia (Research In Paleontology and Stratigraphy), 124(2).	Homo neanderthalensis	18.4311	40.0028	Grotta Romanelli	stalagmite layer F	43250	40000	36750	Quina Mousterian
Richard, M., Falguères, C., Pons-Branchu, E., Bahain, J. J., Voinchet, P., Lebon, M., ... & Daujeard, C. (2015). Contribution of ESR/U-series dating to the chronology of late Middle Palaeolithic sites in the middle Rhône valley, southeastern France. Quaternary Geochronology, 30, 529-534.	Homo neanderthalensis	4.36496	44.5117	Grotte des Barasses II	Unit 3	65000	59000	53000	Mousterian
Richard, M., Falguères, C., Pons-Branchu, E., Bahain, J. J., Voinchet, P., Lebon, M., ... & Daujeard, C. (2015). Contribution of ESR/U-series dating to the chronology of late Middle Palaeolithic sites in the middle Rhône valley, southeastern France. Quaternary Geochronology, 30, 529-534.	Homo neanderthalensis	4.36496	44.5117	Grotte des Barasses II	Unit 3	66000	61000	56000	Mousterian
Richard, M., Falguères, C., Pons-Branchu, E., Bahain, J. J., Voinchet, P., Lebon, M., ... & Daujeard, C. (2015). Contribution of ESR/U-series dating to the chronology of late Middle Palaeolithic sites in the middle Rhône valley, southeastern France. Quaternary Geochronology, 30, 529-534.	Homo neanderthalensis	4.36496	44.5117	Grotte des Barasses II	Unit 8	124000	111000	98000	Middle Paleolithic (Levallois)
LEnOBLE, A. (2008). Grotte des Fées (Châtelperron): History of research, stratigraphy, dating, and archaeology of the Châtelperronian type-site. PaleoAnthropology, 1, 42.	Homo neanderthalensis	3.63856	46.4117	Grotte des Fées	level B4	41386	40546	39706	Chatelperronian
LEnOBLE, A. (2008). Grotte des Fées (Châtelperron): History of research, stratigraphy, dating, and archaeology of the Châtelperronian type-site. PaleoAnthropology, 1, 42.	Homo neanderthalensis	3.63856	46.4117	Grotte des Fées	level B5	44245	43131	42017	Chatelperronian
LEnOBLE, A. (2008). Grotte des Fées (Châtelperron): History of research, stratigraphy, dating, and archaeology of the Châtelperronian type-site. PaleoAnthropology, 1, 42.	Homo neanderthalensis	3.63856	46.4117	Grotte des Fées	level B5	43915	43088	42262	Chatelperronian
LEnOBLE, A. (2008). Grotte des Fées (Châtelperron): History of research, stratigraphy, dating, and archaeology of the Châtelperronian type-site. PaleoAnthropology, 1, 42.	Homo neanderthalensis	3.63856	46.4117	Grotte des Fées	level B4	44273	43358	42442	Chatelperronian
LEnOBLE, A. (2008). Grotte des Fées (Châtelperron): History of research, stratigraphy, dating, and archaeology of the Châtelperronian type-site. PaleoAnthropology, 1, 42.	Homo neanderthalensis	3.63856	46.4117	Grotte des Fées	level B5	44972	43786	42599	Chatelperronian
David, F., Connet, N., Girard, M., Miskovsky, J. C., Mourer-Chauviré, C., & Roblin-Jouve, A. (2006). Les niveaux du Paléolithique supérieur à la grotte du Bison (Arcy-sur-Cure, Yonne): couches a à d. Revue archéologique de l’Est, (Tome 54).	Homo neanderthalensis	3.76511	47.5911	Grotte du Bison (Arcy-sur-Cure)	layer D	41075	38727	36379	Chatelperronian
David, F., Connet, N., Girard, M., Miskovsky, J. C., Mourer-Chauviré, C., & Roblin-Jouve, A. (2006). Les niveaux du Paléolithique supérieur à la grotte du Bison (Arcy-sur-Cure, Yonne): couches a à d. Revue archéologique de l’Est, (Tome 54).	Homo neanderthalensis	3.76511	47.5911	Grotte du Bison (Arcy-sur-Cure)	layer D	40019	38356	36693	Chatelperronian
Hedges, R. E. M., Housley, R. A., Ramsey, C. B., & Van Klinken, G. J. (1994). Radiocarbon dates from the Oxford AMS system: Archaeometry datelist 18. Archaeometry, 36(2), 337-374.	Homo neanderthalensis	3.76511	47.5911	Grotte du Bison (Arcy-sur-Cure)	layer H	42051	39660	37270	Denticulate Mousterian
Stevens, R. E., & Hedges, R. E. (2004). Carbon and nitrogen stable isotope analysis of northwest European horse bone and tooth collagen, 40,000 BP–present: Palaeoclimatic interpretations. Quaternary Science Reviews, 23(7), 977-991; Tillier, A., Sansilbano-Collilieux, M., David, F., Enloe, J. G., Girard, M., Hardy, M., ... & Tolmie, C. (2013). Les vestiges néanderthaliens provenant des niveaux mou…	Homo neanderthalensis	3.76511	47.5911	Grotte du Bison (Arcy-sur-Cure)	layer E	45213	42278	39342	Mousterian
Hedges, R. E. M., Housley, R. A., Ramsey, C. B., & Van Klinken, G. J. (1994). Radiocarbon dates from the Oxford AMS system: Archaeometry datelist 18. Archaeometry, 36(2), 337-374.	Homo neanderthalensis	3.76511	47.5911	Grotte du Bison (Arcy-sur-Cure)	layer I/J	44972	42612	40251	Mousterian and Neanderthal remains
Tillier, A., Sansilbano-Collilieux, M., David, F., Enloe, J. G., Girard, M., Hardy, M., ... & Tolmie, C. (2013). Les vestiges néanderthaliens provenant des niveaux moustériens I et J de la Grotte du Bison à Arcy-sur-Cure (Yonne): bilan actuel. Bulletins et mémoires de la Société d'anthropologie de Paris, 1-16; Rocca, R., Connet, N., & Lhomme, V. (2017). Before the transition? The final middle Pal…	Homo neanderthalensis	3.76511	47.5911	Grotte du Bison (Arcy-sur-Cure)	layer F	46543	43910	41276	Mousterian
Richard, M., Falguères, C., Pons-Branchu, E., Bahain, J. J., Voinchet, P., Lebon, M., ... & Daujeard, C. (2015). Contribution of ESR/U-series dating to the chronology of late Middle Palaeolithic sites in the middle Rhône valley, southeastern France. Quaternary Geochronology, 30, 529-534.	Homo neanderthalensis	4.54915	44.3234	Grotte du Figuier	layer 4	61000	52000	43000	Quina Mousterian
Hublin, J. J., Talamo, S., Julien, M., David, F., Connet, N., Bodu, P., ... & Richards, M. P. (2012). Radiocarbon dates from the Grotte du Renne and Saint-Césaire support a Neandertal origin for the Châtelperronian. Proceedings of the National Academy of Sciences, 109(46), 18743-18748.	Homo neanderthalensis	3.76499	47.5911	Grotte du Renne (Arcy-sur-Cure)	layer VIII	42055	39920	37786	Chatelperronian
Higham, T., Jacobi, R., Julien, M., David, F., Basell, L., Wood, R., ... & Ramsey, C. B. (2010). Chronology of the Grotte du Renne (France) and implications for the context of ornaments and human remains within the Châtelperronian. Proceedings of the National Academy of Sciences, 107(47), 20234-20239.	Homo neanderthalensis	3.76499	47.5911	Grotte du Renne (Arcy-sur-Cure)	layer VIII	42841	41046	39252	Chatelperronian
Hublin, J. J., Talamo, S., Julien, M., David, F., Connet, N., Bodu, P., ... & Richards, M. P. (2012). Radiocarbon dates from the Grotte du Renne and Saint-Césaire support a Neandertal origin for the Châtelperronian. Proceedings of the National Academy of Sciences, 109(46), 18743-18748.	Homo neanderthalensis	3.76499	47.5911	Grotte du Renne (Arcy-sur-Cure)	layer XII	42941	41147	39353	Mousterian/Chatelperronian
Hublin, J. J., Talamo, S., Julien, M., David, F., Connet, N., Bodu, P., ... & Richards, M. P. (2012). Radiocarbon dates from the Grotte du Renne and Saint-Césaire support a Neandertal origin for the Châtelperronian. Proceedings of the National Academy of Sciences, 109(46), 18743-18748.	Homo neanderthalensis	3.76499	47.5911	Grotte du Renne (Arcy-sur-Cure)	layer VIII	41497	40428	39360	Chatelperronian
Hublin, J. J., Talamo, S., Julien, M., David, F., Connet, N., Bodu, P., ... & Richards, M. P. (2012). Radiocarbon dates from the Grotte du Renne and Saint-Césaire support a Neandertal origin for the Châtelperronian. Proceedings of the National Academy of Sciences, 109(46), 18743-18748.	Homo neanderthalensis	3.76499	47.5911	Grotte du Renne (Arcy-sur-Cure)	layer VIII	42022	40880	39737	Chatelperronian
Hublin, J. J., Talamo, S., Julien, M., David, F., Connet, N., Bodu, P., ... & Richards, M. P. (2012). Radiocarbon dates from the Grotte du Renne and Saint-Césaire support a Neandertal origin for the Châtelperronian. Proceedings of the National Academy of Sciences, 109(46), 18743-18748.	Homo neanderthalensis	3.76499	47.5911	Grotte du Renne (Arcy-sur-Cure)	layer XII	44454	42156	39858	Mousterian/Chatelperronian
Hublin, J. J., Talamo, S., Julien, M., David, F., Connet, N., Bodu, P., ... & Richards, M. P. (2012). Radiocarbon dates from the Grotte du Renne and Saint-Césaire support a Neandertal origin for the Châtelperronian. Proceedings of the National Academy of Sciences, 109(46), 18743-18748.	Homo neanderthalensis	3.76499	47.5911	Grotte du Renne (Arcy-sur-Cure)	layer VIII	42119	41038	39956	Chatelperronian
Higham, T., Jacobi, R., Julien, M., David, F., Basell, L., Wood, R., ... & Ramsey, C. B. (2010). Chronology of the Grotte du Renne (France) and implications for the context of ornaments and human remains within the Châtelperronian. Proceedings of the National Academy of Sciences, 107(47), 20234-20239.	Homo neanderthalensis	3.76499	47.5911	Grotte du Renne (Arcy-sur-Cure)	layer VIII	42273	41360	40448	Chatelperronian
Hublin, J. J., Talamo, S., Julien, M., David, F., Connet, N., Bodu, P., ... & Richards, M. P. (2012). Radiocarbon dates from the Grotte du Renne and Saint-Césaire support a Neandertal origin for the Châtelperronian. Proceedings of the National Academy of Sciences, 109(46), 18743-18748.	Homo neanderthalensis	3.76499	47.5911	Grotte du Renne (Arcy-sur-Cure)	layer Xb1	41953	41247	40541	Chatelperronian and human remains
Hublin, J. J., Talamo, S., Julien, M., David, F., Connet, N., Bodu, P., ... & Richards, M. P. (2012). Radiocarbon dates from the Grotte du Renne and Saint-Césaire support a Neandertal origin for the Châtelperronian. Proceedings of the National Academy of Sciences, 109(46), 18743-18748.	Homo neanderthalensis	3.76499	47.5911	Grotte du Renne (Arcy-sur-Cure)	layer Xa	42089	41472	40855	Chatelperronian
Higham, T., Douka, K., Wood, R., Ramsey, C. B., Brock, F., Basell, L., ... & Bergman, C. (2014). The timing and spatiotemporal patterning of Neanderthal disappearance. Nature, 512(7514), 306.	Homo neanderthalensis	3.76499	47.5911	Grotte du Renne (Arcy-sur-Cure)	layer Xb1	42260	41585	40910	Chatelperronian and human remains
Hublin, J. J., Talamo, S., Julien, M., David, F., Connet, N., Bodu, P., ... & Richards, M. P. (2012). Radiocarbon dates from the Grotte du Renne and Saint-Césaire support a Neandertal origin for the Châtelperronian. Proceedings of the National Academy of Sciences, 109(46), 18743-18748.	Homo neanderthalensis	3.76499	47.5911	Grotte du Renne (Arcy-sur-Cure)	layer Xb2	42196	41626	41056	Chatelperronian and human remains
Hublin, J. J., Talamo, S., Julien, M., David, F., Connet, N., Bodu, P., ... & Richards, M. P. (2012). Radiocarbon dates from the Grotte du Renne and Saint-Césaire support a Neandertal origin for the Châtelperronian. Proceedings of the National Academy of Sciences, 109(46), 18743-18748.	Homo neanderthalensis	3.76499	47.5911	Grotte du Renne (Arcy-sur-Cure)	layer VIII	42808	41950	41091	Chatelperronian
Hublin, J. J., Talamo, S., Julien, M., David, F., Connet, N., Bodu, P., ... & Richards, M. P. (2012). Radiocarbon dates from the Grotte du Renne and Saint-Césaire support a Neandertal origin for the Châtelperronian. Proceedings of the National Academy of Sciences, 109(46), 18743-18748.	Homo neanderthalensis	3.76499	47.5911	Grotte du Renne (Arcy-sur-Cure)	layer Xa	42440	41928	41415	Chatelperronian
Hublin, J. J., Talamo, S., Julien, M., David, F., Connet, N., Bodu, P., ... & Richards, M. P. (2012). Radiocarbon dates from the Grotte du Renne and Saint-Césaire support a Neandertal origin for the Châtelperronian. Proceedings of the National Academy of Sciences, 109(46), 18743-18748.	Homo neanderthalensis	3.76499	47.5911	Grotte du Renne (Arcy-sur-Cure)	layer IXb	42561	42037	41513	Chatelperronian
Hublin, J. J., Talamo, S., Julien, M., David, F., Connet, N., Bodu, P., ... & Richards, M. P. (2012). Radiocarbon dates from the Grotte du Renne and Saint-Césaire support a Neandertal origin for the Châtelperronian. Proceedings of the National Academy of Sciences, 109(46), 18743-18748.	Homo neanderthalensis	3.76499	47.5911	Grotte du Renne (Arcy-sur-Cure)	layer VIII	45750	43666	41583	Chatelperronian
Higham, T., Douka, K., Wood, R., Ramsey, C. B., Brock, F., Basell, L., ... & Bergman, C. (2014). The timing and spatiotemporal patterning of Neanderthal disappearance. Nature, 512(7514), 306.	Homo neanderthalensis	3.76499	47.5911	Grotte du Renne (Arcy-sur-Cure)	layer Xb2	42650	42240	41830	Chatelperronian and human remains
Hublin, J. J., Talamo, S., Julien, M., David, F., Connet, N., Bodu, P., ... & Richards, M. P. (2012). Radiocarbon dates from the Grotte du Renne and Saint-Césaire support a Neandertal origin for the Châtelperronian. Proceedings of the National Academy of Sciences, 109(46), 18743-18748.	Homo neanderthalensis	3.76499	47.5911	Grotte du Renne (Arcy-sur-Cure)	layer Xa	42727	42282	41837	Chatelperronian
Hublin, J. J., Talamo, S., Julien, M., David, F., Connet, N., Bodu, P., ... & Richards, M. P. (2012). Radiocarbon dates from the Grotte du Renne and Saint-Césaire support a Neandertal origin for the Châtelperronian. Proceedings of the National Academy of Sciences, 109(46), 18743-18748.	Homo neanderthalensis	3.76499	47.5911	Grotte du Renne (Arcy-sur-Cure)	layer Xb1	42872	42427	41982	Chatelperronian and human remains
Hublin, J. J., Talamo, S., Julien, M., David, F., Connet, N., Bodu, P., ... & Richards, M. P. (2012). Radiocarbon dates from the Grotte du Renne and Saint-Césaire support a Neandertal origin for the Châtelperronian. Proceedings of the National Academy of Sciences, 109(46), 18743-18748.	Homo neanderthalensis	3.76499	47.5911	Grotte du Renne (Arcy-sur-Cure)	layer Xa	43035	42569	42103	Chatelperronian
Hublin, J. J., Talamo, S., Julien, M., David, F., Connet, N., Bodu, P., ... & Richards, M. P. (2012). Radiocarbon dates from the Grotte du Renne and Saint-Césaire support a Neandertal origin for the Châtelperronian. Proceedings of the National Academy of Sciences, 109(46), 18743-18748.	Homo neanderthalensis	3.76499	47.5911	Grotte du Renne (Arcy-sur-Cure)	layer Xa	43227	42711	42195	Chatelperronian
Hublin, J. J., Talamo, S., Julien, M., David, F., Connet, N., Bodu, P., ... & Richards, M. P. (2012). Radiocarbon dates from the Grotte du Renne and Saint-Césaire support a Neandertal origin for the Châtelperronian. Proceedings of the National Academy of Sciences, 109(46), 18743-18748.	Homo neanderthalensis	3.76499	47.5911	Grotte du Renne (Arcy-sur-Cure)	layer Xb2	43224	42728	42231	Chatelperronian and human remains
Hublin, J. J., Talamo, S., Julien, M., David, F., Connet, N., Bodu, P., ... & Richards, M. P. (2012). Radiocarbon dates from the Grotte du Renne and Saint-Césaire support a Neandertal origin for the Châtelperronian. Proceedings of the National Academy of Sciences, 109(46), 18743-18748.	Homo neanderthalensis	3.76499	47.5911	Grotte du Renne (Arcy-sur-Cure)	layer Xb2	44700	43484	42269	Chatelperronian and human remains
Hublin, J. J., Talamo, S., Julien, M., David, F., Connet, N., Bodu, P., ... & Richards, M. P. (2012). Radiocarbon dates from the Grotte du Renne and Saint-Césaire support a Neandertal origin for the Châtelperronian. Proceedings of the National Academy of Sciences, 109(46), 18743-18748.	Homo neanderthalensis	3.76499	47.5911	Grotte du Renne (Arcy-sur-Cure)	layer IXb	43357	42819	42281	Chatelperronian
Hublin, J. J., Talamo, S., Julien, M., David, F., Connet, N., Bodu, P., ... & Richards, M. P. (2012). Radiocarbon dates from the Grotte du Renne and Saint-Césaire support a Neandertal origin for the Châtelperronian. Proceedings of the National Academy of Sciences, 109(46), 18743-18748.	Homo neanderthalensis	3.76499	47.5911	Grotte du Renne (Arcy-sur-Cure)	layer IXa	43870	43046	42295	Chatelperronian
Hublin, J. J., Talamo, S., Julien, M., David, F., Connet, N., Bodu, P., ... & Richards, M. P. (2012). Radiocarbon dates from the Grotte du Renne and Saint-Césaire support a Neandertal origin for the Châtelperronian. Proceedings of the National Academy of Sciences, 109(46), 18743-18748.	Homo neanderthalensis	3.76499	47.5911	Grotte du Renne (Arcy-sur-Cure)	layer Xb2	43816	42959	42308	Chatelperronian and human remains
Hublin, J. J., Talamo, S., Julien, M., David, F., Connet, N., Bodu, P., ... & Richards, M. P. (2012). Radiocarbon dates from the Grotte du Renne and Saint-Césaire support a Neandertal origin for the Châtelperronian. Proceedings of the National Academy of Sciences, 109(46), 18743-18748.	Homo neanderthalensis	3.76499	47.5911	Grotte du Renne (Arcy-sur-Cure)	layer Xb1	43946	43148	42350	Chatelperronian and human remains
Hublin, J. J., Talamo, S., Julien, M., David, F., Connet, N., Bodu, P., ... & Richards, M. P. (2012). Radiocarbon dates from the Grotte du Renne and Saint-Césaire support a Neandertal origin for the Châtelperronian. Proceedings of the National Academy of Sciences, 109(46), 18743-18748.	Homo neanderthalensis	3.76499	47.5911	Grotte du Renne (Arcy-sur-Cure)	layer IXb	44004	43184	42365	Chatelperronian
Hublin, J. J., Talamo, S., Julien, M., David, F., Connet, N., Bodu, P., ... & Richards, M. P. (2012). Radiocarbon dates from the Grotte du Renne and Saint-Césaire support a Neandertal origin for the Châtelperronian. Proceedings of the National Academy of Sciences, 109(46), 18743-18748.	Homo neanderthalensis	3.76499	47.5911	Grotte du Renne (Arcy-sur-Cure)	layer IXa	44221	43338	42454	Chatelperronian
[truncated: 2,104 more rows]

## Sheet: multidate tier1
ID	species	long	lat	max.age	mean.age	min.age
1	Homo_sapiens	57.41	65.02	34000	32000	30000
2	Homo_neanderthalensis	10.18	48.55	44000	37000	30000
2	Homo_neanderthalensis	10.18	48.55	46000	38000	30000
4	Homo_sapiens	25.13	50.17	38000	34000	30000
5	Homo_sapiens	107.56	22.39	40000	35000	30000
6	Homo_neanderthalensis	2.88	43.32	46000	38000	30000
[truncated: 3,054 more rows]

## Sheet: multidate tier2
ID	species	long	lat	max.age	mean.age	min.age
[truncated: 3,245 more rows]

[truncated: 2 more sheets: single date tier1, single date tier2]
