# Supplementary material for: Climate effects on archaic human habitats and species successions
Source: Nature. 2022 Apr 13;604(7906):495–501. doi: 10.1038/s41586-022-04600-9 (PMC9021022; doi:10.1038/s41586-022-04600-9)
Supplement: Supplementary file 4 — Simulation chunks of the 2Ma transient simulation. The first column represents the initial condition (in orbital years, including orbital acceleration of factor 5); the second column represents the length of the chunk in unaccelerated model years; and the third column shows the total length of each simulation, including an overlap period into the next chunk. [file 41586_2022_4600_MOESM4_ESM.xlsx]

## Sheet: Sheet1
Experiment name	Simulation length (unaccelerated model years)	Simulation + overlap length (unaccelerated model years)
125ka	25020	25020
243ka	23600	24620
335ka	18400	19420
408ka	14600	15620
520ka	22400	23420
612ka	18400	19420
698ka	17200	18220
777ka	15800	16820
860ka	16600	17620
948ka	17600	18620
1063ka	23000	24020
1178ka	23000	24020
1274ka	19200	20220
1391ka	23400	24420
1508ka	23400	24420
1599ka	18200	19160
1684ka	17000	17920
1772ka	17600	18280
1845ka	14600	15620
1937ka	18400	19420
2000ka	12600	13620
